# Supplementary material for: Streptozotocin-Induced Hyperglycemia Is Associated with Unique Microbiome Metabolomic Signatures in Response to Ciprofloxacin Treatment
Source: Antibiotics (Basel). 2022 Apr 27;11(5):585. doi: 10.3390/antibiotics11050585 (PMC9137574; doi:10.3390/antibiotics11050585)
Supplement: Supplementary file 1 [file antibiotics-11-00585-s001.zip]

Archive with 1 entries (1 files):
- antibiotics-1639707-supplementary.xlsx
