# Supplementary material for: Streptozotocin-Induced Hyperglycemia Is Associated with Unique Microbiome Metabolomic Signatures in Response to Ciprofloxacin Treatment
Source: Antibiotics (Basel). 2022 Apr 27;11(5):585. doi: 10.3390/antibiotics11050585 (PMC9137574; doi:10.3390/antibiotics11050585)
Supplement: Supplementary file 1 [file antibiotics-11-00585-s001.zip › antibiotics-1639707-supplementary.xlsx]

## Sheet: QTOFMS Raw Counts
Ion_Idx	Ion_MZ	Control_Cip(-)_M1Rep1	Control_Cip(-)_M1Rep2	Control_Cip(-)_M2Rep1	Control_Cip(-)_M2Rep2	Control_Cip(-)_M3Rep1	Control_Cip(-)_M3Rep2	Control_Cip(-)_M4Rep1	Control_Cip(-)_M4Rep2	Control_Cip(-)_M5Rep1	Control_Cip(-)_M5Rep2	Control_Cip(-)_M6Rep1	Control_Cip(-)_M6Rep2	Control_Cip(+)_M1Rep1	Control_Cip(+)_M1Rep2	Control_Cip(+)_M2Rep1	Control_Cip(+)_M2Rep2	Control_Cip(+)_M3Rep1	Control_Cip(+)_M3Rep2	Control_Cip(+)_M4Rep1	Control_Cip(+)_M4Rep2	Control_Cip(+)_M5Rep1	Control_Cip(+)_M5Rep2	Control_Cip(+)_M6Rep1	Control_Cip(+)_M6Rep2		STZ_Cip(-)_M1Rep1	STZ_Cip(-)_M1Rep2	STZ_Cip(-)_M2Rep1	STZ_Cip(-)_M2Rep2	STZ_Cip(-)_M3Rep1	STZ_Cip(-)_M3Rep2	STZ_Cip(-)_M4Rep1	STZ_Cip(-)_M4Rep2	STZ_Cip(-)_M5Rep1	STZ_Cip(-)_M5Rep2	STZ_Cip(-)_M6Rep1	STZ_Cip(-)_M6Rep2	STZ_Cip(+)_M1Rep1	STZ_Cip(+)_M1Rep2	STZ_Cip(+)_M2Rep1	STZ_Cip(+)_M2Rep2	STZ_Cip(+)_M3Rep1	STZ_Cip(+)_M3Rep2	STZ_Cip(+)_M4Rep1	STZ_Cip(+)_M4Rep2	STZ_Cip(+)_M5Rep1	STZ_Cip(+)_M5Rep2	STZ_Cip(+)_M6Rep1
1	57.0355	5806	4576	6560	5502	6926	7797	8164	6017	5280	5554	6180	6531	7274	7558	6089	7716	8421	9213	7762	5739	5563	7164	6484	7892		6900	6403	8008	6301	9050	5400	5643	6684	7242	9149	5208	8610	7101	9298	6592	7130	9176	8383	6753	5922	7841	6261	7571
2	59.0148	24858	22857	30609	26536	31530	30707	25585	27112	27994	24503	31610	30863	40088	32943	46911	42784	48904	40955	33576	25605	37608	38460	46254	38270		48862	42056	37371	36866	32204	28527	35550	33041	51285	44348	39492	33508	60431	44158	36645	36609	55237	53885	42269	45832	42353	42522	35284
3	59.0511	6764	7901	5600	8469	5723	8076	8626	6174	5719	6570	6592	6344	5421	7447	6340	6231	8819	5917	7171	6061	7730	6501	6489	7035		4447	5928	8034	6095	6437	6354	5597	6128	7867	7136	4868	6292	8162	6207	8150	6811	8597	6973	7064	5479	5670	8303	7585
4	80.9656	69604	68660	51276	57842	57065	56694	48694	52069	60227	57493	48289	44511	55266	49060	54109	47044	52712	50025	46190	42860	48628	52847	55162	50069		50134	52499	50716	48170	47559	47238	89033	83232	53357	51723	48660	47451	56172	48221	51534	46989	46129	48162	50845	48917	45956	46084	53513
5	82.9959	5381	5356	4709	5420	5348	5338	4622	5583	5073	5346	5133	4595	4858	5240	5088	4696	4482	4206	4571	5172	4866	4687	4033	4625		4683	4994	4464	4559	4389	5072	6275	6086	4511	4556	5128	4482	4271	4369	4723	4227	4163	4958	4473	5149	4505	5024	4609
6	83.0147	3300	4944	5925	5403	5920	5738	5103	3704	6444	5729	4885	6287	5249	7014	7230	4654	7216	6730	5179	3816	6017	4222	4695	6574		4159	5321	4109	4433	5795	5123	5056	4681	7524	6187	5697	5144	5446	7030	6748	4620	4356	5076	4473	5144	6302	5434	6024
7	93.0465	11082	13996	10098	10984	11274	9762	10773	11886	13044	11990	12338	10360	15744	14312	13638	13553	14080	14214	10403	10127	14990	14884	10492	11792		14581	12436	9681	11338	11681	12258	12468	10433	10793	10696	7199	7409	18001	16941	14448	14305	13029	15145	17603	16606	14668	11061	18324
8	94.9817	11082	13996	10098	10984	11274	9762	10773	11886	13044	11990	12338	10360	15744	14312	13638	13553	14080	14214	10403	10127	14990	14884	10492	11792		14581	12436	9681	11338	11681	12258	12468	10433	10793	10696	7199	7409	18001	16941	14448	14305	13029	15145	17603	16606	14668	11061	18324
9	96.01	392792	398417	395173	401769	348373	350684	327168	343155	366247	358315	328987	345497	355029	363304	336287	357419	358308	345128	382119	368289	348228	383012	385143	391676		393614	393427	356849	371253	338427	336048	374475	379180	344173	336286	368429	363927	345649	345879	340936	334043	386042	380333	408531	406575	333229	340517	410947
10	97.0296	6629	6107	5133	6093	7038	4948	4860	6202	6873	5064	5835	6252	6471	7068	6696	6958	7034	9384	4727	7083	6149	8556	7074	7479		5611	5359	4730	6677	3766	4376	5875	6172	5527	5524	5908	5396	6708	5519	5735	5713	6779	4756	5029	6754	5748	8739	5538
11	97.0777	59073	59364	65006	68081	64383	64020	57906	60138	55436	59404	62603	63424	60500	60188	68703	67069	64067	65446	62794	61655	63332	61827	69212	66630		74359	69106	75736	73429	64555	59640	66276	65231	62909	64012	65547	66080	70669	65559	65193	65308	75355	72827	67392	66647	68433	66731	57345
12	99.0458	5196	4909	4722	5412	5931	5703	5070	4783	5576	5030	5317	4448	5037	4709	5250	5154	5493	5308	5889	5718	5559	5289	5454	4995		5101	5081	5360	5644	5315	5111	5824	5872	5344	5959	5830	4714	5594	4555	5052	4992	5551	5502	5027	5009	5786	4516	5207
13	99.0553	26974	25145	27040	27016	27915	25633	29643	27634	26223	25222	31185	28744	28596	26128	28877	31922	28359	27586	27040	31074	29610	27725	25406	29244		26149	30119	29499	28738	30806	27647	27131	27970	27564	29235	28409	27855	27720	27023	30060	33361	29912	29579	24786	25923	33795	32628	24956
14	101.042	10804	11514	10797	10454	11255	11558	12141	11223	10114	11368	10982	10581	11514	11461	10876	11408	10546	11471	11236	11214	11183	10593	10070	10061		10817	10815	11262	10791	11598	11359	10973	10551	11167	10712	10941	10933	11370	11012	11370	11916	11049	11743	10145	10630	12448	11929	9434
15	101.062	14903	15953	15351	13761	16056	14537	14290	13474	12397	11354	13120	12480	12173	12866	14257	13585	11982	11251	13031	11725	13685	13122	13717	12312		12803	12216	13104	12581	12366	11469	12595	13514	13455	13145	11984	11536	12260	12058	14193	12750	13741	12521	13920	14030	13744	13607	12600
16	101.073	67278	60507	59940	53512	90336	88436	89570	86251	106999	96679	67199	64066	47206	39492	41130	34275	43809	39568	33202	30886	32841	32986	33035	33470		50776	50825	43838	41223	68471	63698	57851	59175	86840	80782	51316	50530	37949	36135	36772	32982	37319	27622	45469	37140	37240	34815	40826
17	102.057	12932	13120	12716	12328	14272	15686	15349	12702	15035	14787	13333	12865	11031	9741	9651	10123	10421	9271	9731	9843	8838	8971	9958	8324		10766	10696	10066	10574	11903	11933	10590	11776	13885	12532	11067	10575	9031	9815	10615	9047	10301	8494	11401	10800	9242	9776	9684
18	103.06	17484	15580	7724	8805	12560	13270	8649	7081	10818	10792	13375	12497	9175	8281	8629	10471	8002	6583	6716	6626	6067	7126	8646	8083		5325	5043	7130	6397	5137	4473	26743	25977	11826	9730	3973	5293	7920	6068	6170	7048	5501	6094	7396	7441	6695	6108	6179
19	105.002	7702	6897	7136	6410	7257	6917	6621	6425	5952	6152	6729	7114	6942	6738	5893	6547	6860	6884	7873	7553	6995	6318	6550	5879		5811	5850	6835	7172	7322	7728	6705	6371	6723	7279	7569	6517	5745	6243	7307	6632	7177	6806	6084	7184	7323	6102	6344
20	105.054	14688	13456	2579	2542	12096	11291	3082	3062	3942	3216	4475	3100	3617	3244	5313	4194	3490	3828	2306	2011	1849	1889	2658	2309		2114	2080	2053	2293	2136	2263	176975	173087	5248	4246	2464	2317	3400	4022	2586	2203	2446	1789	1739	2013	1773	1751	2576
21	106.006	2304	2785	2565	3682	4436	5690	5088	3202	3108	3136	3469	3370	2858	3594	3250	3457	3145	4178	2848	3923	3342	3689	2887	3043		2512	2340	3430	3962	3923	4623	5399	4969	3290	4395	3278	3499	3302	3874	3002	3977	3514	2798	3732	3606	4628	4088	2565
22	106.99	1634	1134	1171	1226	1619	1275	1183	858	1227	998	1112	1212	1247	1110	962	892	1181	1267	1158	885	979	942	1142	688		925	1048	1501	984	1033	1065	7533	7465	1409	1299	854	1411	1178	1562	932	1588	1373	890	1267	1312	906	877	860
23	107.061	6102	5124	5708	6031	6660	7188	8077	8403	5711	7505	6972	6714	6042	5788	6385	6989	6550	8112	6127	4852	5591	6075	6691	6280		5291	7084	5827	5794	6471	5591	5707	5545	8539	7060	6138	5753	5814	7742	7411	6043	6513	6065	6285	5075	6609	7946	7235
24	108.022	5663	4299	5339	4692	5770	5362	5313	4578	7416	6491	4635	3843	7453	6989	6222	5245	7727	6576	5300	4323	5730	4269	4669	4785		4612	4670	3406	2896	4472	4275	5805	3837	5117	5589	3197	3834	5959	5615	5181	4100	3874	3055	6675	5407	4566	4592	6191
25	109.012	16539	13622	14374	11605	17303	15948	18458	16554	20561	19210	18300	14069	32802	23865	21944	23842	29132	25463	21373	20895	23201	24531	29684	26270		17811	15618	13912	13080	14148	14443	14199	14622	21440	14876	17855	16684	30111	25457	25433	20978	27481	19511	30400	31738	21528	20002	27351
26	109.03	13658	15868	13930	14999	15217	14511	14858	16116	16198	16904	16296	18220	15049	20162	13740	16710	15705	17378	16703	20924	16301	16567	16521	16405		14456	17727	16333	20385	14661	15913	13978	13960	17244	16354	15631	18971	14272	15407	14302	17647	17903	18882	17005	15064	15147	19685	13295
27	110.026	13658	15868	13930	14999	15217	14511	14858	16116	16198	16904	16296	18220	15049	20162	13740	16710	15705	17378	16703	20924	16301	16567	16521	16405		14456	17727	16333	20385	14661	15913	13978	13960	17244	16354	15631	18971	14272	15407	14302	17647	17903	18882	17005	15064	15147	19685	13295
28	110.073	28046	31109	31566	29888	38993	42555	58453	50595	63375	59601	36620	32659	144785	122169	93799	91631	159491	150771	82567	82634	117031	105188	147681	127554		38664	33492	24560	22519	42222	36235	33999	29247	58250	56321	43222	42368	136591	125098	123902	115043	97013	78920	136221	128625	109447	99514	135189
29	111.021	28046	31109	31566	29888	38993	42555	58453	50595	63375	59601	36620	32659	144785	122169	93799	91631	159491	150771	82567	82634	117031	105188	147681	127554		38664	33492	24560	22519	42222	36235	33999	29247	58250	56321	43222	42368	136591	125098	123902	115043	97013	78920	136221	128625	109447	99514	135189
30	111.082	8131	8590	6766	6822	9325	8279	11321	8915	7788	8171	8672	9159	10939	12112	9860	7559	9623	9678	6547	7052	9732	9310	8551	8366		7862	9261	4711	5638	6460	7216	13486	13839	11378	9638	7120	7228	11631	9720	10614	8939	7148	7112	14240	13314	11239	10787	14333
31	112.023	8131	8590	6766	6822	9325	8279	11321	8915	7788	8171	8672	9159	10939	12112	9860	7559	9623	9678	6547	7052	9732	9310	8551	8366		7862	9261	4711	5638	6460	7216	13486	13839	11378	9638	7120	7228	11631	9720	10614	8939	7148	7112	14240	13314	11239	10787	14333
32	112.052	11061	12637	10307	12681	15091	13668	13778	14843	14724	14741	7218	8120	19621	23290	14858	14712	21534	19735	9650	8421	16739	15070	14668	16880		13608	11098	7806	8982	15677	11877	10313	12759	19240	15671	9035	7135	21588	17522	15369	14205	9545	10869	19680	21353	10083	9058	30777
33	113.061	9246	8712	13214	11667	10681	12097	21471	19805	11588	13201	14258	16872	23837	26045	15139	13049	14656	17342	9560	9940	13579	9565	13220	13704		19062	17704	11113	12489	11937	12417	14143	15317	23011	21942	14174	11962	23498	25393	23341	27413	17463	15732	44873	40092	37965	35925	34786
34	113.098	6961	7473	6906	9834	7615	7560	8854	6234	5967	7193	9166	7017	10196	7394	12085	9141	9254	6946	9528	7265	8608	9202	8317	7698		7161	9293	10932	6497	9749	7682	7242	7705	6586	8165	7803	9675	10848	8875	8850	8016	9171	8068	8132	7444	8165	8107	8187
35	114.021	17987	15909	20553	16329	20699	16900	25686	19964	29580	24405	15279	12217	28872	29223	20624	21240	32056	25659	14680	11879	23651	21047	21741	21512		12700	13242	7038	7646	18285	15168	13380	12417	21546	22388	10050	9833	28368	23214	19943	17761	14098	10540	22904	22891	19719	16131	28771
36	114.057	6486	6817	7598	8119	12791	12822	11221	14467	12558	15015	8767	6725	624048	566364	442896	440439	618615	595807	346208	356612	467966	425348	498583	475621		18420	18171	12184	15779	8793	15387	7949	7935	20579	23259	14304	20467	560658	525321	480029	452163	289298	278399	511402	484851	428356	381933	663555
37	114.093	10540	9055	10594	9052	9343	11256	11659	12634	10764	10062	10359	9759	18164	18340	14143	14831	16486	18107	15805	13550	12661	13049	14781	14951		9212	9568	10815	11561	11256	13657	9487	9465	11386	10493	11166	8227	17813	17602	15015	13811	14783	11837	14758	14725	15744	13135	14536
38	115.004	3008	2755	3647	3378	2371	2995	2948	2573	4378	2600	3473	3344	3258	4139	3226	2983	3020	3220	3330	4680	3799	3374	4305	3756		2664	2254	4029	3075	3206	2784	2718	2850	2742	2561	2404	2457	4007	4142	5233	4105	3602	3515	3436	2964	5316	3282	3472
39	115.022	3788	2797	2756	1997	2607	2998	2911	3198	4862	2586	2532	2569	3778	3462	3815	3063	3970	3372	1972	2432	3615	2328	3249	2148		1775	3104	1506	1883	3163	1638	4143	2559	4126	2730	2242	2280	3676	5056	3733	2856	2586	2030	4320	2836	3555	2516	4541
40	115.041	3788	2797	2756	1997	2607	2998	2911	3198	4862	2586	2532	2569	3778	3462	3815	3063	3970	3372	1972	2432	3615	2328	3249	2148		1775	3104	1506	1883	3163	1638	4143	2559	4126	2730	2242	2280	3676	5056	3733	2856	2586	2030	4320	2836	3555	2516	4541
41	115.077	13268	15118	14692	12780	19561	16935	16208	19139	28308	25172	16049	15397	43416	40333	30503	29339	50079	46359	17661	18311	36767	28933	27913	28506		13605	13179	10738	12778	15204	15349	19379	19117	26812	29253	9519	11664	32337	28468	23506	24949	19744	21849	29256	28505	33610	34479	48770
42	115.087	1392	1189	1408	1338	1330	996	1672	920	1384	1631	1586	1537	5482	3662	4013	3825	4054	2835	1442	2242	3119	3316	3271	3530		1739	1658	1358	1027	1321	1329	1125	1620	1819	1655	1522	1532	7076	7402	6730	5503	3796	2735	5740	3450	2765	2986	4426
43	116.036	4269	3058	3055	3009	3854	3658	2922	3301	4432	3820	4914	4074	2254	3139	2768	4490	3554	3978	3235	3604	2471	3755	2629	2492		3416	3122	2770	2176	2279	3136	5874	5339	4343	3530	1461	2571	2867	2682	2709	2729	2558	2758	2936	2358	2745	3103	2263
44	116.051	2416	1932	1685	1931	2417	1797	1947	2712	2100	1502	1866	2110	1646	2494	2753	1962	2389	1346	1486	1518	1701	2675	2017	2552		2127	1604	1094	2176	2471	1872	2628	1812	2735	2061	1236	1444	2705	1902	2376	2114	1660	1413	2920	1807	2633	2280	1996
45	116.072	14471	16422	17492	18083	20089	21365	16648	14544	16872	19064	22409	22414	24582	24162	28946	27762	27827	25796	21204	21444	21958	19975	28140	26516		30743	29779	27230	28507	18571	22197	24739	20825	28078	26168	24517	18868	28872	28386	25392	21579	32983	30969	22944	28336	25614	26908	24158
46	117.056	39245	37429	41927	36547	44473	42630	44222	42757	37915	38819	47067	44789	43193	38443	46733	42698	39599	38099	47340	44011	47593	40284	41321	35893		41165	42555	46109	40318	42857	38166	41403	36388	38955	38583	44349	40711	41317	41709	43040	44802	39009	36252	41108	40148	48223	42115	35566
47	118.031	5373	4954	5652	4142	5678	4707	5254	5247	4563	4772	5689	5619	4652	4812	6245	4975	5275	4790	6138	4863	6025	4827	5673	5649		4911	5275	4915	4640	6054	4972	5113	4983	5480	5560	5905	5102	6237	5556	6573	5586	4794	5956	4783	6117	5979	6503	5423
48	118.052	2004	2442	2317	1686	1952	1544	3354	1861	2849	2529	2810	1454	3012	3174	2936	2050	2799	2549	2097	1728	2211	2699	2640	2776		2082	2876	2735	1124	2120	2317	2902	2495	3609	2340	939	1924	3695	2983	2825	2846	2931	1618	2796	2946	2446	1442	2714
49	118.981	17509	15398	14038	11856	23285	21533	22374	19118	26526	29159	15135	13744	28962	29115	17422	14954	24679	26070	11253	11037	17755	13852	18570	18886		14356	12344	6005	5425	16852	12957	16517	13547	26018	18275	10857	12898	18862	16464	14609	14478	11776	9011	21386	20610	12140	11262	26143
50	119.037	17509	15398	14038	11856	23285	21533	22374	19118	26526	29159	15135	13744	28962	29115	17422	14954	24679	26070	11253	11037	17755	13852	18570	18886		14356	12344	6005	5425	16852	12957	16517	13547	26018	18275	10857	12898	18862	16464	14609	14478	11776	9011	21386	20610	12140	11262	26143
51	119.051	13875	13662	13289	13722	17189	16663	19866	18213	27564	29474	15325	15255	122883	116663	159826	161662	147550	144708	100876	104320	121707	99772	99845	90691		20887	22009	11961	11893	16184	16265	16434	16899	29076	30392	19126	20900	171370	166354	173379	159617	75722	72286	120094	110501	105011	97725	121604
52	120.046	9852	8713	9188	8451	9569	10038	11323	10248	13852	11812	9782	9927	12933	13453	13280	12802	13349	14572	10490	10705	13990	12678	12016	9805		10056	9016	9846	6731	11234	9256	9819	8344	11953	9723	9410	11767	16467	17986	14447	14733	11423	12193	17231	11045	21288	19361	38312
53	120.997	3451	5545	3219	3339	4046	3048	4780	4660	6363	5107	3634	3462	6862	7125	4257	4608	5180	4624	3664	3644	5525	6447	3500	5317		3084	3701	3002	2604	3396	3707	4067	5769	4505	2877	4067	3838	5727	5151	5579	6078	4958	3928	5247	4729	8862	9298	5563
54	121.03	3451	5545	3219	3339	4046	3048	4780	4660	6363	5107	3634	3462	6862	7125	4257	4608	5180	4624	3664	3644	5525	6447	3500	5317		3084	3701	3002	2604	3396	3707	4067	5769	4505	2877	4067	3838	5727	5151	5579	6078	4958	3928	5247	4729	8862	9298	5563
55	121.067	4430	4333	4029	3459	4678	4542	5162	2952	7314	5639	4762	3732	9329	9104	7057	6972	11165	8508	4626	5398	7065	7512	8810	9144		4547	5139	3244	3956	3568	4463	6882	6499	6998	6076	4692	3849	9432	8045	7167	7664	5201	6151	8232	6401	6755	6148	8571
56	121.078	2216	2221	2790	2310	2044	2412	2477	2704	3313	2595	2287	2638	2913	2035	2059	2246	2322	2467	1877	2643	2413	1913	2811	2258		1865	2109	1636	928	1866	3285	2769	3204	2572	3141	2958	2155	2595	1893	2816	2689	2276	2684	3312	2623	3214	3630	3071
57	122.025	44747	45239	57211	47148	47584	46838	45458	46744	50577	45864	55998	51529	48691	46917	55025	50905	46413	43128	57366	50752	52496	52191	50366	47250		50433	46597	58073	55815	53574	52170	48829	45377	44194	44592	57106	56254	41846	47605	49212	52972	55696	50377	47912	46865	49961	48733	40197
58	122.036	186211	176922	145284	125545	193805	174446	250188	228693	267798	249728	205673	180168	233745	209677	217266	206266	183878	173912	186672	180696	235233	215982	278884	261848		267323	246849	169952	158851	116457	102193	102217	107288	122931	117062	78457	77076	255408	235761	122176	107463	221029	210141	249716	236502	220620	180548	324494
59	122.062	186211	176922	145284	125545	193805	174446	250188	228693	267798	249728	205673	180168	233745	209677	217266	206266	183878	173912	186672	180696	235233	215982	278884	261848		267323	246849	169952	158851	116457	102193	102217	107288	122931	117062	78457	77076	255408	235761	122176	107463	221029	210141	249716	236502	220620	180548	324494
60	123.046	8402	6841	7363	5079	7322	9634	7926	5646	10421	10030	5629	6243	9664	10557	9021	7064	12211	7578	6960	5906	9175	8878	7181	6392		7116	6110	5355	4587	6809	5524	8034	9016	10604	8805	4268	6442	10858	9610	9021	7804	7456	5437	8377	8457	7830	6743	10297
61	123.057	8402	6841	7363	5079	7322	9634	7926	5646	10421	10030	5629	6243	9664	10557	9021	7064	12211	7578	6960	5906	9175	8878	7181	6392		7116	6110	5355	4587	6809	5524	8034	9016	10604	8805	4268	6442	10858	9610	9021	7804	7456	5437	8377	8457	7830	6743	10297
62	123.082	5292	4503	6278	4453	6538	4818	4328	3664	4922	6271	4757	2630	4215	6001	5859	5591	6170	4723	4208	3933	3877	4447	3871	2361		3970	3822	4329	4539	4848	4772	16141	12928	5291	4214	5741	4650	2772	4073	3793	4445	3299	3635	4464	3456	3998	3406	3889
63	124.008	85878	91578	84853	86411	98929	95125	109206	105741	127339	117477	95123	88559	182927	169418	139061	148416	194903	182930	135507	128555	171549	157253	184070	178899		89058	89573	80767	78793	95378	91188	80753	73080	71170	68064	65880	68561	161725	144141	139421	129737	103714	104913	164981	151223	162834	144096	187209
64	124.041	85878	91578	84853	86411	98929	95125	109206	105741	127339	117477	95123	88559	182927	169418	139061	148416	194903	182930	135507	128555	171549	157253	184070	178899		89058	89573	80767	78793	95378	91188	80753	73080	71170	68064	65880	68561	161725	144141	139421	129737	103714	104913	164981	151223	162834	144096	187209
65	124.076	127598	120214	67763	66301	124310	115671	186272	172730	197139	178256	129094	113868	57877	46944	62293	70970	32451	31847	41434	39781	64613	63625	42094	41746		123916	110619	53560	47871	24494	19710	16759	15042	18446	17202	15539	13614	42914	41668	27716	22757	30670	32936	44352	39249	46741	43137	147089
66	124.992	127598	120214	67763	66301	124310	115671	186272	172730	197139	178256	129094	113868	57877	46944	62293	70970	32451	31847	41434	39781	64613	63625	42094	41746		123916	110619	53560	47871	24494	19710	16759	15042	18446	17202	15539	13614	42914	41668	27716	22757	30670	32936	44352	39249	46741	43137	147089
67	125.016	14035	12458	8860	8565	14684	13134	21330	18464	22434	19800	13378	11859	8475	7468	8273	9614	6776	7087	6621	6513	10034	8505	7072	7370		13759	13663	5427	5753	4085	4177	3662	3648	4354	5010	3528	2659	7391	7336	6108	4288	4488	4978	7587	6944	7414	6944	17436
68	125.061	14035	12458	8860	8565	14684	13134	21330	18464	22434	19800	13378	11859	8475	7468	8273	9614	6776	7087	6621	6513	10034	8505	7072	7370		13759	13663	5427	5753	4085	4177	3662	3648	4354	5010	3528	2659	7391	7336	6108	4288	4488	4978	7587	6944	7414	6944	17436
69	125.098	6880	5515	6906	5062	7011	7047	7078	6276	8433	9294	6321	5782	8868	9259	5171	6223	9266	9444	4640	5985	6277	6068	5807	5904		6801	6614	4071	3946	6884	6750	9075	8110	8195	9794	5119	5207	9394	11313	7608	9581	10159	6955	11600	12272	7873	6562	14795
70	126.02	6880	5515	6906	5062	7011	7047	7078	6276	8433	9294	6321	5782	8868	9259	5171	6223	9266	9444	4640	5985	6277	6068	5807	5904		6801	6614	4071	3946	6884	6750	9075	8110	8195	9794	5119	5207	9394	11313	7608	9581	10159	6955	11600	12272	7873	6562	14795
71	127.004	11909	9785	14699	11898	11689	12119	13511	15216	14526	14109	10687	10570	23838	23921	19373	18326	25014	22876	18725	19660	20354	22790	23155	20800		9649	12290	11587	10760	12172	10798	10870	9998	12861	10610	9892	8909	19835	19730	19893	19133	14425	13522	23921	21827	18923	15252	26280
72	127.041	11909	9785	14699	11898	11689	12119	13511	15216	14526	14109	10687	10570	23838	23921	19373	18326	25014	22876	18725	19660	20354	22790	23155	20800		9649	12290	11587	10760	12172	10798	10870	9998	12861	10610	9892	8909	19835	19730	19893	19133	14425	13522	23921	21827	18923	15252	26280
73	127.055	11909	9785	14699	11898	11689	12119	13511	15216	14526	14109	10687	10570	23838	23921	19373	18326	25014	22876	18725	19660	20354	22790	23155	20800		9649	12290	11587	10760	12172	10798	10870	9998	12861	10610	9892	8909	19835	19730	19893	19133	14425	13522	23921	21827	18923	15252	26280
74	127.077	7977	7251	8290	8129	8131	7187	12019	7843	11417	8108	5926	7516	12361	12083	10118	10051	13590	10326	6806	8625	12190	10712	10748	9972		9163	6776	7067	5861	6595	6555	9365	7540	10126	11995	5685	5665	11945	10920	10605	9752	8265	9998	12916	9889	8680	8546	14363
75	127.113	7977	7251	8290	8129	8131	7187	12019	7843	11417	8108	5926	7516	12361	12083	10118	10051	13590	10326	6806	8625	12190	10712	10748	9972		9163	6776	7067	5861	6595	6555	9365	7540	10126	11995	5685	5665	11945	10920	10605	9752	8265	9998	12916	9889	8680	8546	14363
76	128.036	24797	22216	26846	24736	26615	26941	27480	27128	29851	28873	25737	24946	42647	39028	35966	33804	43905	39523	33227	29653	44239	43997	42469	37339		26952	25609	21145	23898	22484	23857	22698	21393	27764	25167	26028	23390	43042	46123	41173	36854	27203	26687	42142	41183	37603	43115	44034
77	128.072	24797	22216	26846	24736	26615	26941	27480	27128	29851	28873	25737	24946	42647	39028	35966	33804	43905	39523	33227	29653	44239	43997	42469	37339		26952	25609	21145	23898	22484	23857	22698	21393	27764	25167	26028	23390	43042	46123	41173	36854	27203	26687	42142	41183	37603	43115	44034
78	129.02	24797	22216	26846	24736	26615	26941	27480	27128	29851	28873	25737	24946	42647	39028	35966	33804	43905	39523	33227	29653	44239	43997	42469	37339		26952	25609	21145	23898	22484	23857	22698	21393	27764	25167	26028	23390	43042	46123	41173	36854	27203	26687	42142	41183	37603	43115	44034
79	129.056	11449	12049	12524	10879	11726	13032	11598	13658	15193	14374	12352	11224	17883	17861	17775	15388	17895	13740	11872	11911	14708	14436	14985	14855		10429	11871	8915	9136	11226	11028	11125	11120	13530	13977	11011	11120	18279	17488	15207	13046	11577	11239	15744	16012	13733	12874	17970
80	129.093	11449	12049	12524	10879	11726	13032	11598	13658	15193	14374	12352	11224	17883	17861	17775	15388	17895	13740	11872	11911	14708	14436	14985	14855		10429	11871	8915	9136	11226	11028	11125	11120	13530	13977	11011	11120	18279	17488	15207	13046	11577	11239	15744	16012	13733	12874	17970
81	129.103	11682	12176	11207	11574	12918	11830	12670	12334	11578	12072	12572	10286	13446	13807	12756	11952	12074	12667	12545	12494	14661	13008	11489	11688		13631	10991	12367	11642	11761	12003	13210	11131	11283	10323	13977	13850	14265	12732	12356	14020	13599	11831	13238	13214	12926	15614	12461
82	130.015	203691	194849	202018	194377	293032	270917	228600	215676	384819	363028	195798	179880	98041	87656	73665	69506	81685	71643	42145	34054	69903	71103	50258	49068		128122	119951	76873	66032	202684	176784	186934	167673	194885	176063	113543	102806	86843	81945	67713	58484	36175	32669	70290	63037	47785	41139	152599
83	130.052	34151	30513	27415	27914	32048	31454	37166	29966	39799	37712	24860	21376	55218	51476	41730	37349	54539	51181	33010	31014	35606	37382	43196	41320		28773	27645	16996	17014	28048	23205	42332	40235	44006	40847	19345	19525	52562	54096	38155	39945	27432	23369	51373	40922	26000	27694	69388
84	130.062	34151	30513	27415	27914	32048	31454	37166	29966	39799	37712	24860	21376	55218	51476	41730	37349	54539	51181	33010	31014	35606	37382	43196	41320		28773	27645	16996	17014	28048	23205	42332	40235	44006	40847	19345	19525	52562	54096	38155	39945	27432	23369	51373	40922	26000	27694	69388
85	130.066	4139	4497	4752	5223	4542	4476	5061	6131	5971	5156	4411	3965	6146	4938	4483	5561	4943	4864	4598	3561	4481	4421	5150	4580		3656	4860	3215	3377	4122	3559	3755	4396	6264	5185	3353	4025	5246	4816	3844	3810	4360	3183	4381	4539	4771	4108	5831
86	130.088	19310	19727	30197	23671	24177	25489	31885	31093	45289	45430	22198	19649	34900	30114	25619	23592	28664	23298	19681	18777	23999	21681	35199	30015		20609	19718	14226	12312	24504	22718	19974	20370	26780	27746	17556	16466	33845	35465	18626	20112	20285	17475	35071	32850	26028	21201	23595
87	131.036	6689	6028	6889	7249	8456	7943	7391	6425	9423	9830	6075	7162	8860	7543	6737	7122	7721	7593	5300	5352	5769	5927	6186	7371		5862	5779	5604	6689	7384	7570	6197	6987	7612	7101	6713	5881	6941	8014	6293	6840	5500	5508	6646	7470	5892	6313	6793
88	131.048	11138	11345	11233	10857	12956	12434	14136	13055	12414	12406	12485	9531	20573	19152	18462	14057	18654	18122	11613	14689	14593	13221	12171	11426		12925	9595	10266	12741	13134	11770	10490	11440	12720	13398	13331	10228	17529	17002	14987	14218	13390	10612	13625	12892	13953	13338	10920
89	131.072	11921	9381	11954	11784	12456	13601	11777	10177	10897	11799	11557	12784	13668	12682	13244	11631	13706	10883	12188	9972	11660	8623	11260	11091		12767	12417	12329	10192	13705	9374	9327	11653	11341	8383	11215	11568	11561	11347	15541	12110	12528	11838	11572	11939	14303	11155	11172
90	131.083	4875	4204	3223	3687	5146	4299	4334	3992	5825	5194	3072	3045	4363	3830	3435	3049	4167	3738	3144	2672	3381	3744	3533	3034		3811	3844	3388	2241	4327	3794	4475	4446	3878	4016	2936	3710	3641	3409	3124	2985	2537	2375	3048	4108	3705	2141	2550
91	132.031	4875	4204	3223	3687	5146	4299	4334	3992	5825	5194	3072	3045	4363	3830	3435	3049	4167	3738	3144	2672	3381	3744	3533	3034		3811	3844	3388	2241	4327	3794	4475	4446	3878	4016	2936	3710	3641	3409	3124	2985	2537	2375	3048	4108	3705	2141	2550
92	132.046	4875	4204	3223	3687	5146	4299	4334	3992	5825	5194	3072	3045	4363	3830	3435	3049	4167	3738	3144	2672	3381	3744	3533	3034		3811	3844	3388	2241	4327	3794	4475	4446	3878	4016	2936	3710	3641	3409	3124	2985	2537	2375	3048	4108	3705	2141	2550
93	132.057	5838	5337	3295	4205	5189	5194	4463	4102	4010	4153	4358	4599	4517	3837	4525	3783	5618	4404	5017	4588	5109	5130	4393	4242		4181	4093	4284	4903	2833	4441	4579	6160	4449	5342	3989	4542	5307	4793	6116	6446	3658	5152	4192	3463	4596	4153	5395
94	133.03	9701	10682	12492	13150	11838	11823	11968	10029	12487	15667	12334	11617	15691	13724	13194	13717	13809	14047	12082	12291	17154	13844	14845	13043		15271	14318	14923	12322	12194	12146	13674	12208	15066	13412	13986	12335	15290	16693	14396	12889	17578	15846	17157	15563	16453	14839	14819
95	133.051	9701	10682	12492	13150	11838	11823	11968	10029	12487	15667	12334	11617	15691	13724	13194	13717	13809	14047	12082	12291	17154	13844	14845	13043		15271	14318	14923	12322	12194	12146	13674	12208	15066	13412	13986	12335	15290	16693	14396	12889	17578	15846	17157	15563	16453	14839	14819
96	133.066	82063	86066	81511	81568	84161	80485	86994	84443	78707	75140	78352	79018	61556	67088	73456	75564	72673	67170	65548	67849	77026	81825	63007	63439		77461	73506	74575	65549	73684	76304	90770	85262	66826	71878	65853	59165	66883	76342	77071	74996	68286	66877	65674	70134	70669	70517	63556
97	134.025	35136	35138	34120	34043	43095	35425	37166	34151	36194	32827	39094	34570	37682	34988	38729	36605	34195	36436	36765	37429	39332	37963	35233	37183		41721	36222	37519	39399	41038	38092	38330	39712	37629	33796	34937	32990	37473	36150	31538	34967	36714	30633	33606	32043	39600	33778	31604
98	134.048	3692	4677	5274	5051	4137	5478	4663	5025	4162	6526	3661	4753	4982	4606	5033	5862	5686	5709	4990	4882	5751	3912	5259	4792		4391	4813	6229	5325	4431	4742	6666	4952	4886	5039	5091	3493	4570	4233	4983	4325	5057	5261	5015	4736	5022	4458	3093
99	135.032	31080	32599	23458	25413	36439	31585	26600	23701	35745	32828	32776	32030	29209	28345	27851	30964	27695	27591	26876	22011	31176	28268	29053	25874		23851	24625	24770	24968	22793	23085	46101	41624	31226	28136	19303	18947	35506	29744	29541	27647	23700	24003	29747	30678	27402	24357	34501
100	135.046	5719	5390	5344	4104	6131	4813	6672	6299	8039	7129	5684	5513	7331	6924	7101	7602	7212	6990	4081	4254	7191	5709	6188	6138		5649	4587	4732	3427	3671	5640	4688	5209	6509	6455	3198	2822	11589	11979	5919	7127	4438	4042	7115	6890	6583	4756	11398
101	135.067	5596	6553	4616	5400	7578	7225	6759	7124	7028	7267	9273	7041	6151	7337	7418	4594	6944	6782	6706	4385	6332	6900	5643	5495		4848	6177	4797	5237	5210	6579	9327	9307	6810	8240	5816	4841	5966	5776	6598	7616	6092	5940	3413	5057	7526	6786	6189
102	136.018	23661	22278	27570	29667	27419	22664	28846	26241	29765	26113	34653	26627	32260	23481	29568	31174	29107	25289	29090	29167	27173	26478	25097	25136		31360	23308	28686	27330	29421	26287	27505	26302	27384	27296	28545	25532	26037	26990	33496	30424	28822	26597	25290	26593	31374	27679	22536
103	136.077	31958	35122	38967	31991	41619	35843	38073	33762	38200	31975	41273	38983	34647	36499	43016	39544	34524	34403	39359	38300	40053	37291	32763	33953		37631	32622	43803	35240	39918	36898	41867	33078	40018	33983	41880	35326	33682	34833	39335	36460	35432	33283	30546	30578	40326	35630	30376
104	136.957	4275	4828	4780	4376	6768	4913	5216	5581	4911	5009	5447	5914	5285	5081	5602	6040	6850	5373	6041	4638	6192	4786	5436	5508		6126	5327	5568	4746	5807	5238	5587	5381	5975	4604	5227	5329	4988	5188	6174	5251	4738	5492	4773	4935	5771	4240	4634
105	137.061	3763	3653	4763	4216	4856	4453	4166	5249	5496	5899	6438	6111	3528	4717	4592	5509	5288	6104	4760	4926	7180	4147	4011	4258		4994	4426	3637	4897	6681	6395	4201	3515	7212	5621	5504	4722	4021	6148	6369	4905	4792	5137	4933	5388	6463	4376	4435
106	137.072	3403	4646	3784	4055	6393	4955	5969	5047	8768	7063	5245	4685	10848	8027	9088	7236	9575	7725	3864	4668	7198	6883	6528	7932		2570	4375	3224	3062	3413	3574	4829	6754	5861	7107	3402	3588	12333	8749	6444	6007	5705	5035	7551	7543	6536	6326	12525
107	137.097	3145	3458	2453	2780	3571	2386	2709	2241	2504	4036	3225	3457	3621	3014	3805	3149	4135	3506	3089	3847	3532	2850	3602	3817		3188	2461	3739	3150	2695	2551	2879	3071	3736	4589	2509	2437	3144	3464	3266	2997	3201	3012	3915	3020	2057	2609	4829
108	138.057	2208	3558	2270	2402	3643	2686	3070	3088	2839	3265	2929	2872	4970	2892	3373	2711	3884	3942	2641	1909	2961	2782	3330	2953		2112	1915	2971	2176	2825	1621	3189	3131	3751	2905	1213	1802	3809	4059	3025	3024	2913	2328	3607	3398	2347	2446	4375
109	138.067	2208	3558	2270	2402	3643	2686	3070	3088	2839	3265	2929	2872	4970	2892	3373	2711	3884	3942	2641	1909	2961	2782	3330	2953		2112	1915	2971	2176	2825	1621	3189	3131	3751	2905	1213	1802	3809	4059	3025	3024	2913	2328	3607	3398	2347	2446	4375
110	138.937	26558	24994	27130	27104	29648	22785	26097	26431	46046	47517	31689	25998	58401	53792	39692	31627	44967	40840	24964	25210	36616	33043	39964	39410		33977	33523	21799	20995	27716	28907	26323	27846	39034	34593	26691	24938	44826	43396	33986	32022	26034	26302	47197	47056	41452	37073	44987
111	139.051	8908	6416	7075	7365	10130	9378	11374	8005	12361	11275	9705	7038	12744	11591	15971	13403	11756	11791	12927	10879	14086	13642	11326	10018		10426	8251	8357	9293	9288	7146	11507	11410	10293	8725	8470	8218	16341	15265	16346	16921	9981	9922	13466	13591	25487	24735	12059
112	139.077	3860	2825	3553	3005	3799	3477	3666	3865	4049	5394	3052	5186	4744	4655	5297	4686	5920	5544	3975	4895	5805	5771	4395	4768		4576	4292	2969	3671	3649	3205	4375	4104	3828	5016	4348	3355	5176	5865	4744	5366	5261	3747	5246	5694	5287	5042	6256
113	139.113	8515	9924	11303	11454	11555	11781	10572	10047	11838	11419	12854	8409	14024	14158	10361	13033	11687	10390	10433	9551	10911	11443	11129	10532		10694	10463	10325	9210	12279	8704	10539	8914	11862	13464	12054	10262	10903	11215	11223	10197	10093	10136	10817	10368	12115	12970	11211
114	139.976	5551	5019	3370	4431	7261	5243	5080	4014	7398	6658	5424	6403	7401	7609	5387	5600	4190	4544	4879	4159	4020	5077	6250	6153		4794	3820	3330	3354	3038	4852	8581	10324	3439	3759	3648	4058	4539	3195	4540	3303	3357	2894	3393	4223	5452	5689	3531
115	139.994	10959	9371	4970	4181	9642	9630	5863	4741	6707	6371	7776	8599	5204	4432	6591	7134	5407	4674	3274	4185	3653	4078	4957	4670		2857	3499	3435	2968	2663	2209	22071	21751	5245	7350	2783	3408	3469	3960	3689	4532	3266	2579	2765	3036	2453	2394	3293
116	140.072	10345	10783	14097	14488	12932	10439	17218	12525	27658	27925	11089	9839	11525	8242	8261	8198	11141	10085	6857	6152	7899	7742	9906	8293		5955	6527	4772	5096	12452	11648	18393	18968	14693	13386	4795	4882	11487	10004	9204	7742	5364	4763	9528	10409	6964	6367	13959
117	140.082	10345	10783	14097	14488	12932	10439	17218	12525	27658	27925	11089	9839	11525	8242	8261	8198	11141	10085	6857	6152	7899	7742	9906	8293		5955	6527	4772	5096	12452	11648	18393	18968	14693	13386	4795	4882	11487	10004	9204	7742	5364	4763	9528	10409	6964	6367	13959
118	141.002	6848	6528	6633	6061	7229	7497	7229	6604	9021	8050	5348	5792	7495	5493	7176	7112	8203	7349	6332	3492	6581	5468	5477	6459		5691	7178	4169	6433	5302	4878	9355	10008	6978	7083	3592	3512	10057	7748	6887	6543	4640	3914	9371	8488	6833	5766	9253
119	141.02	6848	6528	6633	6061	7229	7497	7229	6604	9021	8050	5348	5792	7495	5493	7176	7112	8203	7349	6332	3492	6581	5468	5477	6459		5691	7178	4169	6433	5302	4878	9355	10008	6978	7083	3592	3512	10057	7748	6887	6543	4640	3914	9371	8488	6833	5766	9253
120	141.03	6848	6528	6633	6061	7229	7497	7229	6604	9021	8050	5348	5792	7495	5493	7176	7112	8203	7349	6332	3492	6581	5468	5477	6459		5691	7178	4169	6433	5302	4878	9355	10008	6978	7083	3592	3512	10057	7748	6887	6543	4640	3914	9371	8488	6833	5766	9253
121	141.056	5847	5726	5804	5426	6552	5940	7127	4812	6486	6773	5581	5493	6973	5895	6105	5914	7230	7865	7207	5376	5740	6026	5444	5305		5148	4610	4122	4540	6144	4880	5803	5696	4778	4810	4058	4655	6643	6037	6547	5281	6746	5150	5921	6205	5905	5932	7798
122	141.068	5847	5726	5804	5426	6552	5940	7127	4812	6486	6773	5581	5493	6973	5895	6105	5914	7230	7865	7207	5376	5740	6026	5444	5305		5148	4610	4122	4540	6144	4880	5803	5696	4778	4810	4058	4655	6643	6037	6547	5281	6746	5150	5921	6205	5905	5932	7798
123	141.092	7477	6720	7440	5845	7908	6237	8649	6815	11077	10596	6072	5596	12695	11475	12004	10204	11875	11387	7994	7178	9333	8483	10115	9725		6751	5168	4875	5149	6592	7680	7262	6859	11503	8769	6008	6011	11426	9471	13301	9201	7760	7764	8437	8767	8460	6958	10022
124	142.052	7477	6720	7440	5845	7908	6237	8649	6815	11077	10596	6072	5596	12695	11475	12004	10204	11875	11387	7994	7178	9333	8483	10115	9725		6751	5168	4875	5149	6592	7680	7262	6859	11503	8769	6008	6011	11426	9471	13301	9201	7760	7764	8437	8767	8460	6958	10022
125	142.067	7477	6720	7440	5845	7908	6237	8649	6815	11077	10596	6072	5596	12695	11475	12004	10204	11875	11387	7994	7178	9333	8483	10115	9725		6751	5168	4875	5149	6592	7680	7262	6859	11503	8769	6008	6011	11426	9471	13301	9201	7760	7764	8437	8767	8460	6958	10022
126	142.088	7278	7423	8793	8525	8035	7048	7364	6533	8543	8465	6600	8938	8981	7596	12004	9142	10063	8121	9156	8261	8008	8342	10130	10752		11602	9389	11059	10479	8066	9266	8384	9802	10247	9121	8537	7632	9900	10495	10387	9556	12359	12154	9436	11615	10239	10149	8619
127	143.036	7278	7423	8793	8525	8035	7048	7364	6533	8543	8465	6600	8938	8981	7596	12004	9142	10063	8121	9156	8261	8008	8342	10130	10752		11602	9389	11059	10479	8066	9266	8384	9802	10247	9121	8537	7632	9900	10495	10387	9556	12359	12154	9436	11615	10239	10149	8619
128	143.047	4356	2910	3100	2778	2675	4000	4460	3997	4840	5020	3080	2870	8154	5218	5357	4313	5523	4864	3272	3285	4410	3564	4010	3659		3879	3828	3236	3461	3102	2944	3846	2994	5383	4490	2999	4224	6299	6284	5671	4508	3547	3924	9393	6953	4924	3602	9428
129	143.071	29254	27097	27625	26233	22330	24308	196230	193567	25433	23043	71420	64455	104049	101059	41795	45501	64546	56167	54181	51065	43147	44252	69476	62933		40997	35590	70314	67433	44581	41613	34502	33039	136805	132550	49731	49595	62058	58251	53234	53531	19595	19983	43381	45002	37190	28904	89638
130	143.108	29254	27097	27625	26233	22330	24308	196230	193567	25433	23043	71420	64455	104049	101059	41795	45501	64546	56167	54181	51065	43147	44252	69476	62933		40997	35590	70314	67433	44581	41613	34502	33039	136805	132550	49731	49595	62058	58251	53234	53531	19595	19983	43381	45002	37190	28904	89638
131	143.119	24208	23954	38630	34926	24046	23452	50400	43631	40356	39699	39590	35390	80189	75380	42429	41618	45478	48192	35571	37095	32974	37026	43505	46798		53894	59433	20514	22809	31056	31167	57065	55093	70714	67009	37556	35737	96077	78950	82967	76129	44358	37976	172477	151638	106749	95176	148266
132	144.046	24208	23954	38630	34926	24046	23452	50400	43631	40356	39699	39590	35390	80189	75380	42429	41618	45478	48192	35571	37095	32974	37026	43505	46798		53894	59433	20514	22809	31056	31167	57065	55093	70714	67009	37556	35737	96077	78950	82967	76129	44358	37976	172477	151638	106749	95176	148266
133	144.993	326196	313256	362830	342240	366380	362377	391237	362625	357116	339078	436168	369068	426818	380694	431906	421574	428558	407547	419250	398431	434819	392053	446140	402131		381632	350395	424603	387688	412584	353845	355663	344864	367812	342960	398428	380055	451347	414478	440957	413294	458709	400233	433803	399982	487106	422812	375274
134	145.015	326196	313256	362830	342240	366380	362377	391237	362625	357116	339078	436168	369068	426818	380694	431906	421574	428558	407547	419250	398431	434819	392053	446140	402131		381632	350395	424603	387688	412584	353845	355663	344864	367812	342960	398428	380055	451347	414478	440957	413294	458709	400233	433803	399982	487106	422812	375274
135	145.03	21172	20499	23511	22420	24186	24980	29246	25488	25762	24058	29691	25963	30130	28116	30770	29557	30815	28111	27626	27857	30869	27031	31864	28551		27180	24909	27845	26656	28518	25467	26415	25717	28264	27888	30213	31215	39323	38113	39384	39507	38847	34143	38729	37240	46368	40304	33584
136	145.041	21172	20499	23511	22420	24186	24980	29246	25488	25762	24058	29691	25963	30130	28116	30770	29557	30815	28111	27626	27857	30869	27031	31864	28551		27180	24909	27845	26656	28518	25467	26415	25717	28264	27888	30213	31215	39323	38113	39384	39507	38847	34143	38729	37240	46368	40304	33584
137	145.051	5598	3254	4344	5345	4438	3620	5313	2889	5403	4642	5585	5153	3626	2899	5854	4339	3594	5505	5842	4437	4336	3537	4645	4860		3712	3923	4012	3313	4089	3970	4681	4025	3158	3092	4170	5049	3575	3880	4482	3830	5012	3400	5657	5145	4871	3555	5130
138	145.062	5063	4172	4935	5558	5371	5897	6919	5951	6599	6171	4994	4259	5761	6468	6065	5644	7977	6386	5339	4702	6938	5840	6764	5310		5612	4666	4571	4619	5298	4066	5554	5408	6236	5610	3630	5226	6858	6647	6793	6158	5043	4478	7306	6494	6958	6516	7314
139	145.086	47218	48057	41461	38012	40274	45977	41453	38352	35680	39542	41788	40661	37884	39371	38818	41425	34520	34997	36469	41638	36435	37703	37201	41351		39830	43596	44860	45504	38755	38678	49318	53973	36855	39111	40404	42877	36921	35782	34959	36032	41790	37309	36822	36650	37587	35408	33540
140	145.099	23597	22265	26172	24249	26188	26356	42549	38329	51851	49103	26134	20994	148940	129401	93437	92818	152109	146655	95069	89657	143482	129732	181550	161939		33425	29227	22364	22128	39574	39620	24012	22892	26941	24970	25834	25501	178030	155770	125599	120932	86498	78027	193275	179660	147928	132698	165956
141	145.104	23597	22265	26172	24249	26188	26356	42549	38329	51851	49103	26134	20994	148940	129401	93437	92818	152109	146655	95069	89657	143482	129732	181550	161939		33425	29227	22364	22128	39574	39620	24012	22892	26941	24970	25834	25501	178030	155770	125599	120932	86498	78027	193275	179660	147928	132698	165956
142	146.025	8440	7578	7786	8297	8580	8749	10015	10460	13640	10680	9225	8412	23593	23579	15787	14799	23463	22965	16380	14239	20839	21857	24330	22870		8410	9853	7020	7351	10592	9232	7806	7468	9520	7756	7832	7411	28617	24790	19574	20940	15130	12647	28163	25535	20770	19118	25812
143	146.046	7048	7210	6568	6808	5822	6189	10109	6650	7811	6329	5378	5640	9835	10882	8713	8105	10508	11509	9528	7712	10395	12425	10129	9125		6651	5067	4428	6092	6462	6138	6973	6422	6079	5528	6479	4348	9401	9157	9638	9111	8013	8664	10685	10624	9667	8945	13265
144	146.062	117307	117721	120036	122495	127978	122854	136288	127353	133144	136287	115468	119292	154068	140168	139534	137335	149173	151255	129737	125153	135930	136225	136739	140056		124226	122910	112725	111406	120391	116450	117557	118508	128555	128461	121117	118984	149682	145530	139857	131266	123411	119847	148660	138024	131975	129651	160912
145	146.065	117307	117721	120036	122495	127978	122854	136288	127353	133144	136287	115468	119292	154068	140168	139534	137335	149173	151255	129737	125153	135930	136225	136739	140056		124226	122910	112725	111406	120391	116450	117557	118508	128555	128461	121117	118984	149682	145530	139857	131266	123411	119847	148660	138024	131975	129651	160912
146	146.083	62967	64215	65348	68192	67349	66973	68185	67064	66195	66411	65630	65261	76042	74181	71756	72010	76500	76573	73160	72598	76602	76157	74339	79624		67027	65879	67706	67756	66780	66343	63784	66300	64679	65214	69735	67071	78355	76390	73388	74392	69566	71026	78118	78585	74510	75142	74138
147	147.031	7229	5275	4282	4134	5093	5386	4346	4373	3804	4538	5583	4857	4582	4960	4806	4115	4675	4623	4197	3683	4072	3984	4387	4064		4381	4376	4466	4482	3014	3585	5535	6772	4022	4312	4065	4527	5233	4327	4371	3364	4286	4320	4439	4178	4278	5268	4226
148	147.046	7229	5275	4282	4134	5093	5386	4346	4373	3804	4538	5583	4857	4582	4960	4806	4115	4675	4623	4197	3683	4072	3984	4387	4064		4381	4376	4466	4482	3014	3585	5535	6772	4022	4312	4065	4527	5233	4327	4371	3364	4286	4320	4439	4178	4278	5268	4226
149	147.066	35044	33402	39004	36656	38097	37331	37836	36479	38103	38346	35319	36130	40826	41675	38695	35353	41403	39133	36336	33654	38627	37767	37239	38911		34786	36368	34521	33625	36257	33829	36306	34047	37732	34636	35228	37806	40459	41343	40654	39625	48488	47745	40279	40363	72327	66609	38688
150	147.082	30586	29704	30433	30428	27442	27766	28019	29477	24808	27148	29000	29088	35796	31285	36047	34727	33535	31759	32958	31475	29861	32841	34123	31088		29777	32263	33717	30718	36595	32054	30202	31069	29042	30923	32671	31484	32377	32170	29338	32168	32450	33279	29841	28124	35694	33140	27924
151	148.043	7329	5764	6718	6720	7210	8050	7544	6769	5719	6178	7193	5679	7851	6804	6739	5881	7882	7807	7380	7804	7213	7907	7012	6717		6032	6036	7176	7612	7395	6669	7496	6059	6127	6026	7072	6348	7177	6380	7500	6772	6248	7024	5733	7013	7738	7224	7810
152	149.008	19278	18619	16384	21451	20243	24100	17287	18571	16678	18670	19583	19831	16148	20860	19702	24354	13941	17157	18608	22948	17101	20495	16970	19417		17310	22093	20791	25141	19815	21315	16610	20415	15865	20222	19356	25379	15988	20969	18940	22128	20558	23337	17298	20270	17861	24269	17610
153	149.027	4827	5829	5853	6662	6338	6692	5706	4280	5426	7297	7005	7313	6416	7593	6385	6705	5675	6921	6384	8712	7180	6462	5513	6464		7090	6911	7765	7447	6340	7121	6305	6205	5283	7266	6545	6634	6528	6336	7335	6435	5929	6494	7067	5367	6445	7270	5791
154	149.046	8321	7430	8822	8050	8963	6914	8441	7538	10203	9131	7037	6568	10977	10531	8668	9895	9718	10349	8370	7599	10275	7889	9507	8869		9372	7386	7652	6055	8278	6774	7528	7034	8627	8999	6762	6737	8992	9180	8295	10161	7675	7890	8102	8793	9243	7986	12071
155	149.061	8321	7430	8822	8050	8963	6914	8441	7538	10203	9131	7037	6568	10977	10531	8668	9895	9718	10349	8370	7599	10275	7889	9507	8869		9372	7386	7652	6055	8278	6774	7528	7034	8627	8999	6762	6737	8992	9180	8295	10161	7675	7890	8102	8793	9243	7986	12071
156	149.072	10385	7382	9626	8730	9193	9688	9425	9769	8271	9481	8599	7653	10260	9687	8564	10265	12265	11203	9449	6724	9574	8705	10013	8732		8439	7978	7831	7027	8430	7498	7329	10147	10049	9369	6879	7546	10958	10710	9933	7874	8170	7440	9562	9273	10670	8817	12127
157	149.097	13569	12776	12628	14887	14900	14573	13012	15481	12628	14482	13332	14437	10792	16525	13726	13975	12451	14051	12853	14445	13101	14947	11290	13145		10758	14155	13482	16047	15549	14323	15797	12330	14574	11491	12016	12624	12597	12979	14669	14342	12278	16856	11829	12722	11721	13067	10840
158	150.018	13569	12776	12628	14887	14900	14573	13012	15481	12628	14482	13332	14437	10792	16525	13726	13975	12451	14051	12853	14445	13101	14947	11290	13145		10758	14155	13482	16047	15549	14323	15797	12330	14574	11491	12016	12624	12597	12979	14669	14342	12278	16856	11829	12722	11721	13067	10840
159	150.043	13569	12776	12628	14887	14900	14573	13012	15481	12628	14482	13332	14437	10792	16525	13726	13975	12451	14051	12853	14445	13101	14947	11290	13145		10758	14155	13482	16047	15549	14323	15797	12330	14574	11491	12016	12624	12597	12979	14669	14342	12278	16856	11829	12722	11721	13067	10840
160	150.056	42697	40944	35788	40032	44300	41790	41343	41790	44526	46201	43042	46753	46757	46839	43497	42924	46404	41648	43827	46076	42059	42766	39535	42450		40302	44825	42136	42260	41424	39313	44969	42839	38997	42132	39745	43941	45461	45270	40882	43074	47304	49262	40177	44585	41129	44112	44268
161	150.093	14841	15383	15208	14358	13725	14190	13277	14691	14340	15280	13346	14193	18224	17008	12330	14772	14783	15303	14023	14813	16241	15456	15010	13209		15303	17366	13845	16106	13588	14268	14624	13584	14587	13259	16038	15242	14753	15498	15488	14919	14590	15944	14352	14361	14707	14647	15631
162	151.027	6382	6693	8684	7261	7357	8114	10041	7707	9335	8959	9442	7481	9818	7985	8486	7485	8433	9587	7607	8192	11038	8671	8141	8611		6672	6816	8025	6613	8162	6830	7639	7223	8526	7660	6555	5580	9996	9022	10955	7243	7406	7058	8501	8775	8766	9177	7635
163	151.04	4075	3987	4291	3788	4336	4081	4977	4467	4687	5756	4166	3765	6032	5133	5218	4972	6780	5598	4521	3997	5016	5824	4444	4365		4878	4233	3237	5437	4524	3196	3890	4762	4241	4586	4773	3888	5520	6485	4704	3805	4313	3699	4964	5962	5344	4500	6662
164	151.051	10572	8443	12175	10541	8984	12487	12208	12895	10719	12143	12576	12785	10209	11653	10729	11588	12116	11789	12048	12058	12068	13557	13404	12945		11398	11971	14516	11563	11663	11430	9775	11604	9798	10607	12053	8587	11919	9784	11753	10624	10351	11011	14306	12717	11688	9480	10798
165	151.062	6796	5647	6249	6885	10327	7124	10117	8371	10050	10249	7822	5134	14083	10663	12582	10203	13829	11314	7701	7901	11732	7363	9704	10096		8148	6530	4030	3887	5582	4842	7191	9063	10149	7607	6536	5601	11155	11410	9394	9454	7942	7117	11524	9131	6735	8211	13682
166	151.077	3665	2832	4234	2623	3221	4318	3041	4513	5328	4473	3428	4048	6922	4250	3743	4587	5882	5326	3660	3500	3821	3496	4248	4661		2810	3626	3407	3585	3932	2852	3888	4597	5107	4511	2653	2657	5121	5376	5014	3973	3068	2876	5777	5724	3205	3723	5682
167	151.087	3665	2832	4234	2623	3221	4318	3041	4513	5328	4473	3428	4048	6922	4250	3743	4587	5882	5326	3660	3500	3821	3496	4248	4661		2810	3626	3407	3585	3932	2852	3888	4597	5107	4511	2653	2657	5121	5376	5014	3973	3068	2876	5777	5724	3205	3723	5682
168	151.113	3151	2990	3803	4270	4430	3930	4692	3660	4916	4828	2874	4302	4598	3533	3246	4393	5283	5476	4552	2980	3519	4270	4035	2880		2988	3538	2493	1655	2755	4011	3138	2840	5606	5009	2435	2290	4755	3174	4280	3272	2504	3504	3625	2432	3719	3372	5572
169	152.003	6178	6331	5780	5906	7978	7135	8329	8070	8767	7957	6037	5816	8059	7728	8560	10946	8367	10333	7516	7207	9133	8062	7818	8909		6996	5966	6081	6156	5638	6691	7839	8715	6713	7878	6791	6451	9105	7906	8714	6513	7546	7817	9092	9663	8796	6995	11017
170	152.035	12501	10801	11037	12638	15906	14396	16048	13436	14184	16800	10714	12093	22245	19992	16331	17031	22812	21053	13071	14344	17355	17390	18004	14122		13265	12521	6278	7398	10918	11750	9035	11506	17867	19213	8745	9172	16339	12147	15098	16075	6749	6010	15319	15407	5858	6104	23776
171	152.046	11880	13736	14638	16032	16303	16305	15618	17562	20958	16009	14854	14556	50194	51268	28888	31723	39115	37149	34441	30280	25672	19276	60414	55068		14944	14077	14622	16104	14979	16029	11677	13883	26870	24248	17067	16166	85417	73804	62370	59670	33501	34082	85865	82070	29540	26487	26269
172	152.072	53910	51347	51911	57030	58154	55599	57256	59951	56658	48644	56760	57639	54919	57138	57267	60196	56763	50827	55061	58944	54460	53950	53843	53025		51197	53068	62723	63622	57126	56568	57855	56078	53725	51693	57383	56277	52899	48107	62796	59384	54793	55293	57645	51248	63797	59191	48292
173	152.083	7110	7589	6689	7889	7853	7374	8118	8583	8325	7570	7966	6868	10257	9186	8147	8752	9025	8573	8633	8598	8094	7602	8556	8337		6166	7073	7886	7204	6941	8270	7951	7472	7863	8140	7242	7346	9302	8634	8977	9154	8260	7178	10601	8564	8468	7808	7773
174	153.02	34406	35215	30767	31045	34278	32856	41761	41146	55887	45042	27254	26961	75739	63422	65343	62306	94442	82724	44885	40193	63108	63307	62506	60514		34234	30959	18888	16752	35097	31668	35544	34154	54708	45645	25383	25574	76566	73422	63806	56576	40258	32833	74694	71805	56563	51625	117762
175	153.092	34406	35215	30767	31045	34278	32856	41761	41146	55887	45042	27254	26961	75739	63422	65343	62306	94442	82724	44885	40193	63108	63307	62506	60514		34234	30959	18888	16752	35097	31668	35544	34154	54708	45645	25383	25574	76566	73422	63806	56576	40258	32833	74694	71805	56563	51625	117762
176	153.128	9138	9408	10287	9669	11576	11627	12511	11401	9955	13835	12341	12976	10657	11528	11613	10351	11260	12924	11627	12260	11523	10649	9220	11226		10462	9815	9360	10594	10622	13676	10762	10538	10615	12606	11167	9745	12153	11708	10416	12957	11424	9659	10485	9896	10504	11671	9306
177	154.051	2722	3073	2646	2623	2742	3157	2361	2106	2407	3164	2424	2939	3992	3002	2602	2362	2756	2031	1907	2079	2453	2175	2413	1994		2587	1870	1923	2317	1958	1983	3514	3043	2674	2579	2557	1514	2843	2331	3160	2274	2172	1789	2755	2605	2324	2345	3608
178	154.062	2722	3073	2646	2623	2742	3157	2361	2106	2407	3164	2424	2939	3992	3002	2602	2362	2756	2031	1907	2079	2453	2175	2413	1994		2587	1870	1923	2317	1958	1983	3514	3043	2674	2579	2557	1514	2843	2331	3160	2274	2172	1789	2755	2605	2324	2345	3608
179	154.086	2722	3073	2646	2623	2742	3157	2361	2106	2407	3164	2424	2939	3992	3002	2602	2362	2756	2031	1907	2079	2453	2175	2413	1994		2587	1870	1923	2317	1958	1983	3514	3043	2674	2579	2557	1514	2843	2331	3160	2274	2172	1789	2755	2605	2324	2345	3608
180	154.965	5391	4655	3987	3832	4114	4270	4923	4646	4583	3945	4376	3154	4654	5803	4072	3958	6343	6332	3791	3101	5103	4153	5801	4710		4711	4198	4164	3093	4651	3725	3584	4305	5948	5078	4361	2822	5682	6024	3899	4948	4526	3403	3413	4901	4612	3364	7443
181	154.976	5391	4655	3987	3832	4114	4270	4923	4646	4583	3945	4376	3154	4654	5803	4072	3958	6343	6332	3791	3101	5103	4153	5801	4710		4711	4198	4164	3093	4651	3725	3584	4305	5948	5078	4361	2822	5682	6024	3899	4948	4526	3403	3413	4901	4612	3364	7443
182	155.002	5193	4729	6864	4545	5104	4066	5680	4863	5409	5983	4076	3496	9496	6138	4834	5783	5095	7115	4518	2963	6542	5867	5158	5682		3618	4027	2946	3199	4050	4425	5682	3642	7128	5883	3181	2431	7293	5280	5251	4815	3732	4013	6887	6500	5513	3907	8231
183	155.035	5193	4729	6864	4545	5104	4066	5680	4863	5409	5983	4076	3496	9496	6138	4834	5783	5095	7115	4518	2963	6542	5867	5158	5682		3618	4027	2946	3199	4050	4425	5682	3642	7128	5883	3181	2431	7293	5280	5251	4815	3732	4013	6887	6500	5513	3907	8231
184	155.048	23375	20225	38259	36919	30774	29933	24832	23342	24463	29126	41572	41221	26058	25092	48225	40435	38401	41764	33257	32950	34296	33413	53332	48285		57794	63096	66456	58504	35299	33281	49231	48155	51622	48666	41193	38736	60461	57173	47098	42970	77640	70892	59844	60229	55302	52184	33734
185	155.054	8416	7502	7606	7429	11758	11787	8655	9056	11923	11729	10293	10415	11803	11892	11781	11064	14597	12613	8490	7322	10028	9721	14952	14625		12194	12241	9262	10808	8199	8021	13693	16178	13719	10083	9063	7443	14376	12675	11600	10067	13723	13203	13241	14376	10016	9028	15765
186	155.071	7762	8540	8378	7558	8666	7028	9201	7580	7894	7575	11696	9274	10317	9706	10446	9758	9117	9513	9914	8220	9480	8306	9581	8301		8821	7685	10744	9795	7983	7120	8032	9118	10015	7378	10227	9485	10224	10629	9861	10004	9848	11618	9343	10651	9637	10145	8580
187	155.108	7762	8540	8378	7558	8666	7028	9201	7580	7894	7575	11696	9274	10317	9706	10446	9758	9117	9513	9914	8220	9480	8306	9581	8301		8821	7685	10744	9795	7983	7120	8032	9118	10015	7378	10227	9485	10224	10629	9861	10004	9848	11618	9343	10651	9637	10145	8580
188	155.144	11020	11050	7187	9036	12825	13972	6133	7842	12067	10409	11349	12439	11120	11966	13295	9426	7407	9010	8247	8486	8913	7130	8973	13962		7974	6487	8236	6895	5516	7343	17940	19084	9152	7900	6016	6339	7186	6357	5414	5930	5414	5997	6483	5378	6492	6816	7135
189	156.03	6222	5503	4860	5468	6813	5927	4945	4998	7851	6385	8026	6859	6823	7190	7359	5840	5600	6849	5551	6030	6232	5197	5821	8360		4770	4844	6278	5359	5082	6045	8519	7767	6716	5362	4775	5869	5038	5298	3905	4501	4383	5283	5545	5967	5356	5027	4981
190	156.045	6222	5503	4860	5468	6813	5927	4945	4998	7851	6385	8026	6859	6823	7190	7359	5840	5600	6849	5551	6030	6232	5197	5821	8360		4770	4844	6278	5359	5082	6045	8519	7767	6716	5362	4775	5869	5038	5298	3905	4501	4383	5283	5545	5967	5356	5027	4981
191	156.067	6222	5503	4860	5468	6813	5927	4945	4998	7851	6385	8026	6859	6823	7190	7359	5840	5600	6849	5551	6030	6232	5197	5821	8360		4770	4844	6278	5359	5082	6045	8519	7767	6716	5362	4775	5869	5038	5298	3905	4501	4383	5283	5545	5967	5356	5027	4981
192	156.103	15336	15155	15882	14494	16677	16904	17280	15103	18563	16244	18166	14959	20582	17937	18648	19046	18273	15853	17248	15962	18073	17564	17120	17630		16974	14817	18393	19720	19365	13005	16745	12984	14955	15582	18422	17547	18464	15735	16391	17144	16457	15947	15300	16143	17651	16594	16379
193	157.037	15336	15155	15882	14494	16677	16904	17280	15103	18563	16244	18166	14959	20582	17937	18648	19046	18273	15853	17248	15962	18073	17564	17120	17630		16974	14817	18393	19720	19365	13005	16745	12984	14955	15582	18422	17547	18464	15735	16391	17144	16457	15947	15300	16143	17651	16594	16379
194	157.051	53386	53945	19936	19530	44782	43084	20093	17637	29791	26253	38182	39469	17986	22602	26684	27738	16859	14754	14029	11108	15114	12598	21515	18654		8776	10119	16947	13054	6014	5308	95508	90431	29992	26219	6060	4260	13976	12339	16005	15144	6622	6805	13085	9882	9061	8325	14234
195	157.087	14313	13137	9340	10687	16833	18864	23077	18059	31092	24876	15375	14546	67622	67372	41895	37925	53225	47493	23052	23355	35866	33025	42588	37580		13694	13814	7351	7758	20393	16328	21609	19012	25295	22685	16733	13777	59377	48497	58539	54847	19301	19390	57263	51100	39162	30442	46573
196	157.124	14313	13137	9340	10687	16833	18864	23077	18059	31092	24876	15375	14546	67622	67372	41895	37925	53225	47493	23052	23355	35866	33025	42588	37580		13694	13814	7351	7758	20393	16328	21609	19012	25295	22685	16733	13777	59377	48497	58539	54847	19301	19390	57263	51100	39162	30442	46573
197	158.046	10781	10241	6810	7399	12875	14374	13665	11369	21651	18293	11422	9426	44803	45330	27769	25133	35912	29965	15054	15133	24290	22208	28089	25597		8319	8436	5573	5799	12776	11157	17117	14570	16614	15785	11196	9302	38577	33979	38046	37753	12480	13439	38201	36224	26323	22326	32375
198	158.061	3993	3857	4200	4384	4311	3930	3866	3575	5929	5687	4400	4408	8961	8612	5661	6103	7590	7168	2937	3592	5557	4870	7088	6035		3299	3746	3218	2055	3326	3162	6703	5441	5133	5230	2833	2114	7751	5981	8178	7760	3578	3823	6581	6471	6426	5281	9702
199	158.083	9957	8463	4520	7244	7817	8711	6787	6336	10942	8771	9609	8815	11135	7722	10011	10204	8833	8559	8060	8148	9227	8126	8830	6804		7112	6042	9149	7730	6603	5952	13953	12608	8386	7197	6686	6171	10210	10003	11463	9625	6894	6065	7830	7448	6843	7574	7136
200	158.994	9957	8463	4520	7244	7817	8711	6787	6336	10942	8771	9609	8815	11135	7722	10011	10204	8833	8559	8060	8148	9227	8126	8830	6804		7112	6042	9149	7730	6603	5952	13953	12608	8386	7197	6686	6171	10210	10003	11463	9625	6894	6065	7830	7448	6843	7574	7136
201	159.031	14202	14056	12271	11809	15252	15812	17941	17030	19591	17860	13124	14360	19268	15339	15852	14665	21894	19824	13312	12354	16132	16059	16519	14693		12355	13626	9552	8053	12567	12503	15168	10903	12164	11391	8195	10491	12381	14793	13910	12134	10986	10161	15728	15139	13167	14293	23756
202	159.046	14202	14056	12271	11809	15252	15812	17941	17030	19591	17860	13124	14360	19268	15339	15852	14665	21894	19824	13312	12354	16132	16059	16519	14693		12355	13626	9552	8053	12567	12503	15168	10903	12164	11391	8195	10491	12381	14793	13910	12134	10986	10161	15728	15139	13167	14293	23756
203	159.078	7520	8459	8407	7188	8531	6898	13831	10731	14118	13283	7703	7871	21392	19035	16465	16958	23049	19187	12392	12685	15917	15571	16729	14439		9934	9810	8543	7089	10833	10492	12265	8920	12945	11836	11210	10025	22752	21416	18916	16934	12925	12473	20313	18002	18007	18020	21052
204	159.103	14454	13749	12823	14489	13012	14328	10341	11868	12511	10617	11917	13633	19412	14424	17632	13922	18079	14082	16919	16134	16927	16180	15735	13445		15463	17312	18097	18663	16004	16946	13905	12551	16412	16178	17575	14725	18013	17383	15747	16825	15921	12198	15279	14973	15680	16636	14306
205	159.115	14454	13749	12823	14489	13012	14328	10341	11868	12511	10617	11917	13633	19412	14424	17632	13922	18079	14082	16919	16134	16927	16180	15735	13445		15463	17312	18097	18663	16004	16946	13905	12551	16412	16178	17575	14725	18013	17383	15747	16825	15921	12198	15279	14973	15680	16636	14306
206	159.139	14454	13749	12823	14489	13012	14328	10341	11868	12511	10617	11917	13633	19412	14424	17632	13922	18079	14082	16919	16134	16927	16180	15735	13445		15463	17312	18097	18663	16004	16946	13905	12551	16412	16178	17575	14725	18013	17383	15747	16825	15921	12198	15279	14973	15680	16636	14306
207	160.041	5055	6328	7095	6930	7222	6183	7337	7522	11364	10582	5606	5107	9745	8785	7692	7296	8233	6729	6998	4498	6814	7573	6899	6289		6006	5049	4257	5914	5625	6228	7702	6395	7801	9773	5298	5781	12790	8737	6404	6486	6266	5489	10237	7975	7424	5981	10253
208	161.024	5055	6328	7095	6930	7222	6183	7337	7522	11364	10582	5606	5107	9745	8785	7692	7296	8233	6729	6998	4498	6814	7573	6899	6289		6006	5049	4257	5914	5625	6228	7702	6395	7801	9773	5298	5781	12790	8737	6404	6486	6266	5489	10237	7975	7424	5981	10253
209	161.046	6253	4402	3503	5160	4744	4526	4999	4817	4592	3941	3701	5739	4746	6247	6291	7630	4222	4865	6380	4949	7160	5687	6636	6285		5320	4897	5961	4759	4620	6279	6381	6167	4377	6101	4474	6950	4653	5245	5855	5943	6053	5960	8327	7405	5216	6316	4964
210	161.082	6253	4402	3503	5160	4744	4526	4999	4817	4592	3941	3701	5739	4746	6247	6291	7630	4222	4865	6380	4949	7160	5687	6636	6285		5320	4897	5961	4759	4620	6279	6381	6167	4377	6101	4474	6950	4653	5245	5855	5943	6053	5960	8327	7405	5216	6316	4964
211	161.096	6253	4402	3503	5160	4744	4526	4999	4817	4592	3941	3701	5739	4746	6247	6291	7630	4222	4865	6380	4949	7160	5687	6636	6285		5320	4897	5961	4759	4620	6279	6381	6167	4377	6101	4474	6950	4653	5245	5855	5943	6053	5960	8327	7405	5216	6316	4964
212	161.119	6082	5242	7573	5781	7456	7780	6619	10600	11029	9011	7968	7635	11151	10736	9866	9306	12100	13764	7050	5581	9582	8096	10215	6681		8186	6107	7057	5850	9209	6379	6491	6386	11009	11037	6684	10002	20864	17246	11101	9516	8668	7627	13436	12568	9788	11221	14506
213	162.023	4559	3170	4647	2782	11474	9697	5185	7374	10383	10154	4950	4048	8681	8838	4905	5401	7383	8197	3361	3867	10271	9883	6997	7444		5569	4659	3081	3175	4288	3724	4655	4912	4788	6142	3556	3200	8116	6639	8599	8080	5565	4365	6309	5762	8433	9239	7725
214	162.032	4559	3170	4647	2782	11474	9697	5185	7374	10383	10154	4950	4048	8681	8838	4905	5401	7383	8197	3361	3867	10271	9883	6997	7444		5569	4659	3081	3175	4288	3724	4655	4912	4788	6142	3556	3200	8116	6639	8599	8080	5565	4365	6309	5762	8433	9239	7725
215	162.056	4559	3170	4647	2782	11474	9697	5185	7374	10383	10154	4950	4048	8681	8838	4905	5401	7383	8197	3361	3867	10271	9883	6997	7444		5569	4659	3081	3175	4288	3724	4655	4912	4788	6142	3556	3200	8116	6639	8599	8080	5565	4365	6309	5762	8433	9239	7725
216	163.041	20990	19325	23446	22047	25190	22444	21007	23001	24050	23582	23443	21497	23685	23805	23169	22163	21590	24763	21580	19145	25113	21842	26724	26034		26621	24298	22992	23521	109015	94901	70367	67146	131439	114036	89659	88875	28674	22108	21966	22143	25298	21646	26249	28825	25398	25785	23681
217	163.061	20990	19325	23446	22047	25190	22444	21007	23001	24050	23582	23443	21497	23685	23805	23169	22163	21590	24763	21580	19145	25113	21842	26724	26034		26621	24298	22992	23521	109015	94901	70367	67146	131439	114036	89659	88875	28674	22108	21966	22143	25298	21646	26249	28825	25398	25785	23681
218	163.076	6626	4970	8288	6827	7936	7981	8031	8699	10341	9869	6116	4516	10590	11938	8611	8080	10612	9869	6354	6782	9749	8072	8367	9404		8538	7806	5503	5123	15241	14798	10772	11425	21157	19038	12865	12738	12435	7789	8896	7793	6845	5859	9422	10575	8736	8149	11209
219	163.088	6696	6497	7884	7655	8052	7142	8629	9566	9837	8256	7428	6075	9190	8199	8278	8872	7538	8649	9094	9357	7285	7278	8231	8428		8957	8485	7741	6550	8495	7519	7640	8385	9674	9108	8214	7657	9091	10386	9030	7885	8377	6634	9053	8820	8560	8635	10994
220	163.112	2672	2494	2443	3041	2388	3757	2955	3319	3456	4564	2380	2218	4308	2933	2471	3194	3400	3845	3465	2889	3178	2793	3767	3070		2135	3079	1960	1933	2361	1393	1935	3041	3338	2452	3228	2864	3386	3534	2447	1830	3368	2481	3743	3122	2184	2850	5128
221	164.022	2672	2494	2443	3041	2388	3757	2955	3319	3456	4564	2380	2218	4308	2933	2471	3194	3400	3845	3465	2889	3178	2793	3767	3070		2135	3079	1960	1933	2361	1393	1935	3041	3338	2452	3228	2864	3386	3534	2447	1830	3368	2481	3743	3122	2184	2850	5128
222	164.036	4842	5218	3880	3926	5581	6467	5722	4468	6950	5989	3668	4382	6825	6071	5146	5821	8622	8989	3924	4351	7140	4001	4548	3606		4594	4232	2922	2571	2650	3183	6885	7958	5857	4537	3137	3046	7230	6239	4240	4419	4555	4210	6438	6649	5042	5265	7550
223	164.047	10000	8524	8928	9016	12243	9201	18233	12750	19013	16080	10790	7040	24232	21096	17295	16939	23268	18699	10327	9514	14403	13821	16685	15129		8031	8376	6869	6257	10751	8751	10685	11081	14013	13016	7856	8676	20369	14823	16654	14656	9905	10101	15993	17187	13248	13687	25752
224	164.059	10000	8524	8928	9016	12243	9201	18233	12750	19013	16080	10790	7040	24232	21096	17295	16939	23268	18699	10327	9514	14403	13821	16685	15129		8031	8376	6869	6257	10751	8751	10685	11081	14013	13016	7856	8676	20369	14823	16654	14656	9905	10101	15993	17187	13248	13687	25752
225	164.071	4586	4594	3974	4011	4782	4539	5669	4319	3962	5013	3860	4257	4667	5121	6075	4336	5352	4119	3900	4468	5283	3636	5182	3481		4346	3454	4358	3442	3672	4821	5669	5177	4927	4860	3774	4726	6434	3933	5577	5454	5224	5510	3917	5106	3577	5367	5606
226	164.108	8338	8083	16286	15264	10909	8509	10849	11373	10740	9885	13437	10576	18306	15345	10395	10480	15043	13022	6605	8442	10980	11945	9501	9963		26699	23453	13134	12266	10488	9316	14728	12448	20532	20222	10205	10126	34899	29272	30803	28897	19927	20235	98784	83338	89796	82206	48583
227	164.986	8338	8083	16286	15264	10909	8509	10849	11373	10740	9885	13437	10576	18306	15345	10395	10480	15043	13022	6605	8442	10980	11945	9501	9963		26699	23453	13134	12266	10488	9316	14728	12448	20532	20222	10205	10126	34899	29272	30803	28897	19927	20235	98784	83338	89796	82206	48583
228	165.019	30681	30630	34816	33004	40348	44376	41382	36692	48395	45062	30052	24811	62091	55503	44698	46051	73151	67653	35224	39747	43704	43736	52206	49688		29123	28662	29516	22313	32379	29624	34714	29128	32181	31920	28319	27029	76411	58568	59138	50577	48653	48325	67307	65466	67860	60577	68889
229	165.03	30681	30630	34816	33004	40348	44376	41382	36692	48395	45062	30052	24811	62091	55503	44698	46051	73151	67653	35224	39747	43704	43736	52206	49688		29123	28662	29516	22313	32379	29624	34714	29128	32181	31920	28319	27029	76411	58568	59138	50577	48653	48325	67307	65466	67860	60577	68889
230	165.041	9067	7270	10966	8021	9508	10255	10296	8596	13045	11389	9708	6779	16132	12835	10740	10270	15944	15794	7288	8026	11128	8910	11436	12079		9103	8908	5843	4415	7565	6141	8977	6567	10960	9138	6906	6528	16313	15811	14738	11053	9745	10092	17665	16664	15727	14268	21284
231	165.055	5688	4943	6547	6384	5977	8067	7805	8822	9952	8851	6481	5068	9467	8986	6126	6650	9825	9877	4955	5173	7329	7068	6747	5781		7094	5322	3869	3985	6791	6073	5367	4443	7496	6646	5065	4255	10667	8404	8357	7916	5861	5633	10138	8882	9787	10121	10118
232	165.98	35674	36320	41591	41000	41447	39756	41233	33198	42562	38212	45721	37895	42710	36427	44642	44584	44901	39029	46568	49820	45010	41600	42612	43111		46891	39317	44005	42839	44754	42848	39982	34815	41633	37215	46377	45965	42032	40397	47262	44267	48514	42463	48097	41792	46929	45034	36709
233	166.018	35674	36320	41591	41000	41447	39756	41233	33198	42562	38212	45721	37895	42710	36427	44642	44584	44901	39029	46568	49820	45010	41600	42612	43111		46891	39317	44005	42839	44754	42848	39982	34815	41633	37215	46377	45965	42032	40397	47262	44267	48514	42463	48097	41792	46929	45034	36709
234	166.976	7278	7126	8066	8282	8036	7873	7387	6617	8779	8094	7372	6122	9258	8904	7913	8324	9997	8639	8482	7254	9386	9037	8554	9621		7896	7623	6918	6099	7701	7303	8444	6143	9350	6691	7631	7254	14230	13404	9615	8438	7492	6844	10498	9374	9608	9717	8006
235	167.021	9662	11969	9123	7348	11761	9308	12583	9159	13284	11133	8629	7404	15882	10975	10799	11071	13944	14282	9520	8486	12814	10484	11977	11173		9323	7732	6824	5807	6491	5444	5565	6416	6287	4754	6173	4545	9210	12143	8643	8708	5319	4018	10208	9724	8933	7273	14384
236	167.036	17978	15765	19788	17298	21591	17109	26403	23797	34658	29368	15258	13609	38407	31230	27105	26721	38197	36474	16710	17839	30189	24377	29797	28188		16163	15077	7523	6285	19404	16247	19131	17951	30747	26435	11212	10131	35945	34615	25920	23703	18982	16172	42661	31649	25124	23538	43320
237	167.071	11084	9632	9860	9238	13100	12636	11889	13356	15309	14711	11714	8605	16568	16070	15480	11514	20404	19175	10980	9338	13748	12357	14118	13578		10730	9856	8620	6662	9255	8665	13748	12136	15349	12377	9392	7488	20467	19368	16477	17265	11901	9629	18463	16500	15706	13057	23320
238	167.083	11084	9632	9860	9238	13100	12636	11889	13356	15309	14711	11714	8605	16568	16070	15480	11514	20404	19175	10980	9338	13748	12357	14118	13578		10730	9856	8620	6662	9255	8665	13748	12136	15349	12377	9392	7488	20467	19368	16477	17265	11901	9629	18463	16500	15706	13057	23320
239	167.107	5965	4260	4927	6079	5913	7509	7223	5750	7818	6858	5925	4315	8900	7520	8391	6085	10035	9284	5374	3801	7635	6246	7667	6587		5678	4365	4141	3451	5064	4243	5639	6192	6391	5696	4469	3866	9880	8139	9198	8007	8535	6471	9795	8511	10618	7229	11731
240	167.144	5653	5445	7087	7466	7563	5400	8392	7024	10170	6666	5596	3900	11424	10207	8199	6169	10984	10495	5085	5683	9125	7159	7517	8534		6046	6327	3503	3160	5019	4305	4186	6382	9764	8651	4482	4180	7273	9016	8009	6710	4880	3979	8520	5424	6881	6422	10902
241	168.033	5653	5445	7087	7466	7563	5400	8392	7024	10170	6666	5596	3900	11424	10207	8199	6169	10984	10495	5085	5683	9125	7159	7517	8534		6046	6327	3503	3160	5019	4305	4186	6382	9764	8651	4482	4180	7273	9016	8009	6710	4880	3979	8520	5424	6881	6422	10902
242	168.067	16906	16772	20594	17845	20615	19365	22425	19495	20599	18393	18305	12944	27401	29203	21218	19664	26099	26399	16372	15439	21695	22146	19702	20360		20557	18952	12077	12321	20870	17971	17096	20900	22436	26435	13041	11929	27613	25627	21645	24092	14265	13877	26938	24416	18759	14881	34151
243	168.078	27802	29725	22512	21356	39649	38987	49961	45644	54083	49471	36302	27453	87676	73586	56828	56829	101787	90454	46915	48931	54305	49098	76434	67244		34383	34407	21029	20610	40327	38539	34667	34070	107964	96704	69684	65169	74650	64186	69397	67741	52954	45398	63233	55065	44866	42621	71721
244	168.092	27802	29725	22512	21356	39649	38987	49961	45644	54083	49471	36302	27453	87676	73586	56828	56829	101787	90454	46915	48931	54305	49098	76434	67244		34383	34407	21029	20610	40327	38539	34667	34070	107964	96704	69684	65169	74650	64186	69397	67741	52954	45398	63233	55065	44866	42621	71721
245	169.013	10678	13318	13341	13337	12945	11635	12695	13457	14908	11651	10094	9143	15749	13777	13575	12089	15018	17121	14462	10578	13404	15006	13290	13546		13322	12379	12896	11670	12980	10919	12778	12118	14725	12689	12052	10949	15080	14512	15375	13529	14587	12219	15180	13343	13431	12697	15682
246	169.051	3068	2908	2499	3530	2550	3101	2982	4216	4130	4520	3386	3049	5033	3432	3952	3680	3990	3115	4782	2508	3323	3693	3274	3042		4628	2860	2961	2559	3343	2941	4261	3613	3746	3544	2438	2437	3577	3351	3028	2305	3214	3289	2741	3370	3060	2382	3855
247	169.065	19995	21128	21072	21727	20940	22710	24296	24828	30324	27520	17284	13579	48561	35907	32316	28080	45331	40680	23901	23208	30752	30046	35262	31949		23862	20503	14533	13090	16883	16839	34362	28798	37230	33790	14744	14088	41711	44395	34648	35855	18253	21177	40807	42378	28904	21412	51515
248	169.123	19995	21128	21072	21727	20940	22710	24296	24828	30324	27520	17284	13579	48561	35907	32316	28080	45331	40680	23901	23208	30752	30046	35262	31949		23862	20503	14533	13090	16883	16839	34362	28798	37230	33790	14744	14088	41711	44395	34648	35855	18253	21177	40807	42378	28904	21412	51515
249	170.028	16925	15900	14439	15898	17156	16777	14785	13887	20239	17803	16134	13445	22973	20474	20419	17244	22427	22725	16233	14729	18181	20695	17779	18003		17132	16742	14963	12182	13151	14083	22106	20688	17345	15279	14012	12165	22178	19807	19217	19601	14785	13296	22600	19317	15652	14727	24451
250	170.046	3107	3724	3287	5269	3832	4114	4715	4022	6460	6441	3979	3194	6898	6196	4250	4337	6391	6021	4265	3778	5625	4749	6605	4567		3774	5045	3513	3064	3960	3795	4703	4099	5400	4586	3469	3855	6147	5679	5842	5216	3895	3689	7071	6578	5730	5843	8393
251	170.057	2588	5311	2710	3759	3691	4084	3436	4100	4175	3910	3377	4237	4267	3406	3256	4543	3664	3768	3943	5033	4341	4004	4075	3615		3634	3868	4585	4466	4578	5580	4635	4694	4154	3798	4674	4070	3380	3300	4108	2660	3827	4334	2982	3323	3983	4385	3354
252	170.082	2588	5311	2710	3759	3691	4084	3436	4100	4175	3910	3377	4237	4267	3406	3256	4543	3664	3768	3943	5033	4341	4004	4075	3615		3634	3868	4585	4466	4578	5580	4635	4694	4154	3798	4674	4070	3380	3300	4108	2660	3827	4334	2982	3323	3983	4385	3354
253	170.118	2388	2941	3095	2752	2818	2443	1930	2262	3105	2602	2129	2247	3440	2470	3371	3718	3269	3674	3140	2450	3513	4856	2204	2152		2075	1906	1944	2497	2577	3275	3129	2879	3027	3283	2545	2838	7057	6981	6413	4465	4459	3442	4642	3483	16880	13569	3090
254	171.03	3729	4239	3671	3596	4193	4331	3293	4695	7165	4814	3409	3320	6735	4692	8076	6870	15169	13097	3606	3073	4006	6131	4111	4234		3784	5547	2898	2102	3466	5087	5173	5440	4321	3872	3308	3532	5525	6247	6277	5427	5887	5301	5862	5720	7320	6677	9498
255	171.041	9223	9117	8325	7916	9899	8477	12839	9921	11835	12073	9665	7026	21510	17335	14767	16468	17026	15873	10189	9257	9345	8704	13080	13687		6653	6462	6203	5188	9262	8819	8991	8674	10589	8324	8623	8057	14671	11888	12215	13032	9572	8850	16900	14810	10179	11159	16190
256	171.066	3052	2930	4236	2970	3286	3397	4839	4930	2984	5309	2730	3334	7208	4976	4843	4066	6161	5651	3106	4194	5415	3776	3902	4425		3531	3741	2663	2333	2557	2715	4319	4606	4273	3906	2610	3221	5282	4632	3440	4275	3916	4839	6154	3907	4646	3726	5750
257	171.077	4308	3235	3768	2894	3400	2776	4092	5347	5668	4662	3698	2660	5526	6023	5619	4333	6309	6672	4905	2624	3723	4480	4768	4428		4796	3397	2423	2815	2496	2559	4736	4630	5235	5246	3468	2886	7326	5734	4603	4753	3229	4379	6321	5491	3659	3512	7364
258	171.102	4308	3235	3768	2894	3400	2776	4092	5347	5668	4662	3698	2660	5526	6023	5619	4333	6309	6672	4905	2624	3723	4480	4768	4428		4796	3397	2423	2815	2496	2559	4736	4630	5235	5246	3468	2886	7326	5734	4603	4753	3229	4379	6321	5491	3659	3512	7364
259	171.139	18118	16517	19449	12557	17934	20641	18228	14591	17107	18189	19271	17515	14451	15239	18328	18439	15383	18165	17038	17736	20172	16027	16399	16674		16532	16024	16855	17195	18264	19499	19124	16675	18598	19521	18856	15625	18495	16856	16666	14616	20422	17416	19823	19052	19237	18790	18379
260	172.04	33172	33100	36337	31874	35890	30408	36937	34448	30166	31322	35354	32698	30642	26909	34849	31936	31700	29585	33120	31478	35033	34102	35507	29345		37750	33709	39566	33995	38566	32279	32005	32146	31051	29372	35298	33338	30312	31857	36582	35228	33413	29034	30931	30923	34784	34309	27690
261	172.062	4350	4464	4438	3974	3716	3909	4134	4168	4107	4226	3792	4472	3745	4019	4091	5050	4149	3405	4132	4250	4556	4273	4733	3636		5410	4499	3959	4541	3526	3639	5480	3656	3235	3521	4356	5331	4150	5157	3699	3815	5024	3913	3339	3177	4748	4242	4624
262	172.075	3786	2480	2509	2947	3356	2651	3263	2379	3383	3837	2446	2765	5142	4469	4583	3343	3466	3217	2902	2533	2940	3973	3023	2606		3690	2953	2473	1378	2235	2396	3531	2897	3415	3456	2058	2305	2537	3236	3721	3232	3120	2035	3583	3413	4225	4426	3869
263	172.098	3786	2480	2509	2947	3356	2651	3263	2379	3383	3837	2446	2765	5142	4469	4583	3343	3466	3217	2902	2533	2940	3973	3023	2606		3690	2953	2473	1378	2235	2396	3531	2897	3415	3456	2058	2305	2537	3236	3721	3232	3120	2035	3583	3413	4225	4426	3869
264	172.109	3015	2042	2091	2409	2963	2185	2368	2521	3210	3760	1956	1837	3223	3120	3473	2306	2966	3165	3385	1323	3674	2665	2909	3682		2326	2146	1886	1342	2314	1774	1744	2265	4153	2535	2226	1094	2676	2396	2996	3365	1950	1991	3482	3535	3301	3250	5132
265	172.992	3675	4682	4623	4753	5958	6002	6429	5237	7477	6780	5353	4182	7997	7984	8097	8369	15799	16606	4851	3963	6771	5510	7294	7409		4085	4974	2474	2714	4920	3506	5912	4665	6817	5087	3108	3650	7005	6156	6345	7217	6389	5984	6747	5723	5454	6343	11340
266	173.008	5191	5514	6897	5202	4943	5221	5889	6201	6654	7693	4337	3767	8794	8815	11464	7585	8175	8515	6792	6739	10824	6856	5667	6264		4853	3938	2697	2692	5050	3748	4149	4624	5494	4731	4023	2691	12146	9695	10339	8688	6508	6550	9282	10458	7276	6390	10785
267	173.024	2398	2057	2609	1679	2616	2033	2403	2902	3083	3022	1759	2436	4836	2380	3920	2292	3225	3465	2184	1312	2959	2396	2142	2435		2283	3053	2140	1604	1863	2614	1824	2338	3092	2961	2098	1615	2917	3327	2376	3261	2789	2168	3320	3947	2236	2766	3387
268	173.045	6688	5571	8041	6808	7700	7628	8706	8827	8004	7513	6740	6542	9128	8433	8141	6978	7694	10252	6668	6408	10711	7101	8295	7208		7395	8501	6378	7138	6593	7658	7090	7591	8993	7445	7030	6629	9023	9433	7461	8268	8186	6560	9025	8851	8297	8963	8888
269	173.057	24399	24560	26748	26280	25027	27329	27580	27544	29277	29205	24909	28042	31254	25248	29853	27277	29343	32042	29810	24529	31882	28449	28906	31824		30297	27500	24807	23904	26262	25219	21171	21248	28427	32490	26230	23980	23746	22217	21296	24402	24462	23967	31285	31444	28662	25542	26738
270	173.082	181240	180600	194101	180021	189068	187007	185550	178004	187625	159921	208032	182575	188152	170432	188596	183918	177605	165610	195456	189334	185722	177136	178250	171484		191168	178490	201185	181567	182724	183109	181155	174303	174814	163666	200013	190627	176444	159570	194957	187695	191036	174384	171739	163194	192511	178845	157513
271	173.094	9767	9685	8823	8019	11674	10033	11787	12812	15555	17320	9259	7526	13365	11401	12862	14746	14840	12183	7704	8800	12660	12486	10794	8844		9172	8425	7292	5045	9374	7069	16383	16814	11489	12177	6613	5039	16336	13777	11302	14660	9498	7336	12412	12674	10677	8305	15851
272	173.104	7240	6329	6134	6283	5560	5594	7537	7633	9476	11412	5691	5525	18827	17682	18311	18080	21114	16960	11259	11466	13916	14367	12185	11291		6739	5528	4290	4177	6114	4993	7733	7122	9741	8602	5133	5302	22603	18659	18803	19357	10727	8719	16743	16031	13175	9777	24211
273	173.118	7088	8986	7905	8009	10534	10398	10270	12401	13980	12420	9188	6726	47882	40608	45381	43325	38785	36231	24335	21898	43869	39741	34468	32694		11242	9209	6294	7592	9791	9336	8146	7200	14302	12330	9590	5976	90117	85289	75096	70310	30602	25131	56970	48164	42146	40010	33164
274	174.041	3136	3582	3296	3292	2651	2544	2893	3297	3356	4078	2853	3129	2961	3019	3486	2664	3483	3211	2653	2562	3542	2317	2504	2940		2505	2966	3044	3623	3428	2723	2926	3311	2432	3784	2313	2827	3022	3583	2706	3657	2778	2859	3341	2817	8290	7190	2699
275	174.057	8192	5475	7903	7096	9544	8737	9152	7482	11433	8999	6046	5451	13161	11991	11180	10544	13460	11427	7882	8487	8853	11026	10882	9279		8460	4968	6620	6128	4629	3584	7943	6271	6597	6253	5744	4373	7064	6985	8593	7131	6543	5726	7825	5584	7383	5424	13089
276	174.077	8192	5475	7903	7096	9544	8737	9152	7482	11433	8999	6046	5451	13161	11991	11180	10544	13460	11427	7882	8487	8853	11026	10882	9279		8460	4968	6620	6128	4629	3584	7943	6271	6597	6253	5744	4373	7064	6985	8593	7131	6543	5726	7825	5584	7383	5424	13089
277	174.103	7009	6707	8335	6699	7182	6184	8519	8260	8405	8885	7217	4655	9106	8550	7664	7737	8768	8427	7557	5875	7830	7366	8138	8032		8682	6520	5737	6655	5875	5194	7262	4961	8333	8249	5979	5582	9168	7458	6868	7616	5765	5745	8878	8022	9613	6742	13490
278	175.025	7009	6707	8335	6699	7182	6184	8519	8260	8405	8885	7217	4655	9106	8550	7664	7737	8768	8427	7557	5875	7830	7366	8138	8032		8682	6520	5737	6655	5875	5194	7262	4961	8333	8249	5979	5582	9168	7458	6868	7616	5765	5745	8878	8022	9613	6742	13490
279	175.041	6971	7726	8631	7883	9120	9948	10636	7625	9966	10496	8708	6349	11384	9222	10699	11614	12740	13774	7419	6708	12259	11679	12368	12412		13775	11270	7555	6462	7074	7562	8131	7726	10374	10165	7422	5930	19919	17717	14965	17669	9124	11260	17230	16766	17662	17153	16076
280	175.061	7577	8072	7338	9884	8757	7669	9737	8851	9579	9817	10264	9642	11351	10381	9677	10185	11762	8999	11381	8577	9924	9076	10722	9844		8617	10108	9085	8654	11254	8132	7875	7407	10385	9503	8233	7293	11358	10804	12121	12261	8709	9664	11422	10475	14213	10370	10246
281	175.076	2028	2402	1998	2258	2923	2868	2470	2371	2236	3301	3057	2283	3656	4033	3033	2928	2531	3310	3017	2818	3197	2923	3162	4347		3163	2282	1982	1839	3022	2672	3163	2760	3229	2485	2330	2008	4046	3316	3104	3245	3069	2810	4069	3138	3415	3179	2987
282	175.087	4016	2650	3190	2797	3698	3783	4400	3731	5344	2336	4590	3624	4706	3627	5193	2825	3137	3997	3319	3859	3106	3773	4366	3094		4292	3760	3431	2355	3795	3747	4742	2572	3971	3565	4111	3274	4534	4870	3804	4356	3838	3661	4461	3675	5281	4835	3582
283	175.097	117665	107962	65717	60643	192024	176938	202818	177381	214962	208997	161300	136663	437289	392329	277708	257383	432033	401188	258445	237806	270374	245525	516125	487354		189373	162224	44602	40036	204855	176306	134454	126341	279183	271061	160680	154195	346338	313385	282319	257616	243830	215787	351724	310521	242077	209372	452653
284	175.112	117665	107962	65717	60643	192024	176938	202818	177381	214962	208997	161300	136663	437289	392329	277708	257383	432033	401188	258445	237806	270374	245525	516125	487354		189373	162224	44602	40036	204855	176306	134454	126341	279183	271061	160680	154195	346338	313385	282319	257616	243830	215787	351724	310521	242077	209372	452653
285	176.038	3080	3750	4459	2684	3468	5475	4997	4073	4131	4604	2887	2688	4001	3795	4067	4506	6069	5621	4076	2731	4039	4988	4719	3936		5395	4005	3431	2946	4527	2849	4267	3670	6143	5329	3610	4056	4166	5242	4523	4761	3186	4079	5407	3673	4621	3725	6331
286	176.056	20714	21392	15635	13249	31271	32964	31402	35173	42382	37967	28907	21276	68830	55645	40393	39161	63606	56350	36074	34804	38930	37018	67612	61955		29786	27760	11987	11073	32254	28454	28358	25070	43860	38002	24702	25616	48578	48463	43632	41606	36843	32524	44740	41101	37206	34773	61700
287	176.072	20714	21392	15635	13249	31271	32964	31402	35173	42382	37967	28907	21276	68830	55645	40393	39161	63606	56350	36074	34804	38930	37018	67612	61955		29786	27760	11987	11073	32254	28454	28358	25070	43860	38002	24702	25616	48578	48463	43632	41606	36843	32524	44740	41101	37206	34773	61700
288	177.04	9120	9500	10574	11233	13995	11907	14317	12705	15382	11934	11416	9886	18494	16423	17686	14778	20094	17600	11538	13114	14760	13630	16731	16052		14419	13611	10474	11563	12783	11809	12679	12610	14432	11875	13884	12081	15291	15155	19472	20735	12172	13357	17611	14731	16097	13159	20461
289	177.054	5492	4393	6430	6581	7399	6100	5573	5695	8722	5842	6581	5217	8863	7071	7723	7897	10730	8771	4644	5894	7350	7195	6774	7962		6669	7663	4235	3902	5758	4444	6961	6513	6441	5774	5516	3851	9607	8018	7336	6587	6586	4509	8414	7332	5559	6085	9170
290	177.092	2509	2739	3699	4091	4389	4171	4942	4239	4092	5288	5786	4067	4238	4612	4120	3442	5718	5419	5205	4987	6430	3432	4374	3729		5253	3237	3159	4088	4414	4311	4646	3641	4359	3992	3958	3399	4124	3991	3933	4658	4150	4130	3830	3571	4882	3981	4378
291	178.051	3390	2953	3292	2988	3623	2521	3690	3783	5269	4893	3622	3359	7482	3317	3684	5499	8093	7019	3954	2834	7395	3647	4215	3861		3367	2738	2693	3149	2828	2183	5552	3233	5568	4593	3271	2283	7796	6323	3170	3393	5233	3039	3176	6187	3516	2049	6932
292	178.072	3788	4171	2859	2585	4470	3239	3334	3599	4568	3649	3717	3105	4044	3534	6178	3721	4916	4575	2493	1512	3897	3434	3481	2325		3974	2685	1595	1816	2034	3148	7135	6183	2492	3423	2309	1755	3461	3238	2698	5074	3312	2102	4139	3545	3341	3223	4153
293	178.087	60681	59149	44008	37454	50209	47937	103154	96936	105582	98205	68463	55499	157790	136998	122413	114956	199604	161124	66898	58373	151089	127478	81610	81110		75702	73413	25644	25707	77068	68654	49684	44417	75506	71246	35000	31764	150038	125453	144405	121048	75240	66239	183562	159814	137112	119463	204719
294	178.099	60681	59149	44008	37454	50209	47937	103154	96936	105582	98205	68463	55499	157790	136998	122413	114956	199604	161124	66898	58373	151089	127478	81610	81110		75702	73413	25644	25707	77068	68654	49684	44417	75506	71246	35000	31764	150038	125453	144405	121048	75240	66239	183562	159814	137112	119463	204719
295	179.004	14619	14176	13771	13670	16789	13644	18379	16679	17311	15385	13805	12611	24362	23917	17954	20873	25293	22877	19107	15307	16624	18682	19084	24260		13371	14089	13199	13027	12609	14611	10901	14371	15212	17203	12063	16667	25002	19604	20531	19577	16096	16577	21172	19865	18833	19843	26469
296	179.036	14619	14176	13771	13670	16789	13644	18379	16679	17311	15385	13805	12611	24362	23917	17954	20873	25293	22877	19107	15307	16624	18682	19084	24260		13371	14089	13199	13027	12609	14611	10901	14371	15212	17203	12063	16667	25002	19604	20531	19577	16096	16577	21172	19865	18833	19843	26469
297	179.057	13633	12468	10391	11429	13580	11372	20613	17647	22815	21280	15048	12905	32893	24545	26906	24107	32161	31052	15584	17138	25626	20368	19534	18302		18946	16410	10493	8437	16745	14586	14604	14551	16515	15496	11038	12381	27559	24397	27786	25168	17446	16584	28350	29320	24736	24586	34424
298	179.108	15148	14354	13715	15084	16253	15145	16714	15705	17806	14910	12727	15586	17253	17395	14496	15524	18495	18728	15414	13719	19039	17233	18244	14118		14934	15142	14598	14383	13019	14033	13323	12879	16597	16178	13596	13671	18849	14684	14569	15710	15820	13649	14827	17499	14402	13475	19944
299	179.144	4932	5644	4512	5839	5491	4853	5967	5589	5406	5820	4941	4433	7889	5843	5251	6023	7289	8073	5353	5715	6844	6035	6042	6537		5847	4604	3729	4127	4839	4770	5447	4337	5279	5109	4625	3675	7364	6541	5656	5358	4861	4974	6909	5908	6310	6325	7200
300	180.034	3955	4031	3532	4042	4304	4081	5239	4405	5528	5741	4983	3491	5661	5593	4630	4134	5146	4858	4714	4568	4286	4345	5407	4788		4470	3824	3918	3207	4197	4043	3394	3610	4610	3940	3383	3212	4824	5345	4092	5132	4090	4054	4657	4878	5498	4572	7214
301	180.066	7133	7092	5287	7160	5907	6359	7144	6603	5846	5347	6018	6388	6883	6789	8631	5812	6325	5776	6062	7791	6002	7066	7239	5819		7834	7782	7490	7545	6676	6603	6241	5994	5716	7775	6746	6893	6298	6759	7789	7770	7852	6293	6420	5979	7451	8606	7636
302	180.103	7133	7092	5287	7160	5907	6359	7144	6603	5846	5347	6018	6388	6883	6789	8631	5812	6325	5776	6062	7791	6002	7066	7239	5819		7834	7782	7490	7545	6676	6603	6241	5994	5716	7775	6746	6893	6298	6759	7789	7770	7852	6293	6420	5979	7451	8606	7636
303	180.964	8580	8727	10126	7178	12095	8284	10206	9277	11791	12092	8968	10307	18084	13752	13911	10461	13126	13630	9421	7834	10994	12248	13291	7806		8978	7314	8528	6936	8279	6371	10765	8755	9748	8026	9329	8978	12366	11177	11282	10007	10901	9018	9970	8082	10023	8279	12730
304	180.99	8580	8727	10126	7178	12095	8284	10206	9277	11791	12092	8968	10307	18084	13752	13911	10461	13126	13630	9421	7834	10994	12248	13291	7806		8978	7314	8528	6936	8279	6371	10765	8755	9748	8026	9329	8978	12366	11177	11282	10007	10901	9018	9970	8082	10023	8279	12730
305	181.013	8580	8727	10126	7178	12095	8284	10206	9277	11791	12092	8968	10307	18084	13752	13911	10461	13126	13630	9421	7834	10994	12248	13291	7806		8978	7314	8528	6936	8279	6371	10765	8755	9748	8026	9329	8978	12366	11177	11282	10007	10901	9018	9970	8082	10023	8279	12730
306	181.036	6529	6599	8785	9395	10310	8801	10639	10308	9121	8783	8384	6899	12075	10005	5573	5159	9188	9940	3947	4930	15968	15046	7034	6932		9892	9715	5481	5070	5454	5634	8118	7057	8478	6686	6365	6340	10713	7106	6403	5736	6278	6033	6625	5702	6600	6450	18326
307	181.051	3519	3539	3368	2531	4030	4807	3863	4389	5114	5326	4233	3207	6916	5441	5377	5241	7101	7044	3821	3596	5757	7255	4630	4844		4837	4179	2260	2235	2813	2885	3905	4372	3599	4140	3211	2831	6656	4780	5185	3265	3456	3388	5819	4799	3188	4077	7533
308	181.16	3519	3539	3368	2531	4030	4807	3863	4389	5114	5326	4233	3207	6916	5441	5377	5241	7101	7044	3821	3596	5757	7255	4630	4844		4837	4179	2260	2235	2813	2885	3905	4372	3599	4140	3211	2831	6656	4780	5185	3265	3456	3388	5819	4799	3188	4077	7533
309	182.011	14852	14949	13987	13844	16443	18107	16576	14583	24854	25028	14599	16202	32506	29310	16525	15307	30519	26365	12579	13113	17740	18896	23017	21305		18784	19169	10982	11387	14581	14387	17630	17130	20110	21428	12451	13122	19644	22095	17656	16372	15008	12990	21834	20980	18882	16260	29510
310	182.046	2955	2785	6343	3597	3671	3512	4018	3047	4876	4299	2833	3437	5003	3687	3371	3159	3404	3677	2179	2338	3976	3312	3423	3814		4389	3750	2784	2109	2782	2777	1650	3022	3439	3248	2833	2374	3939	3226	3319	3421	2046	2223	4044	3293	3037	3200	6411
311	183.005	4875	4714	5010	4251	3662	4059	4506	4745	7034	6142	3370	3499	7403	6096	6067	5095	5681	6337	4241	3318	5489	5171	4863	6473		4405	4131	3341	2957	3268	3674	3928	4671	5091	4234	3155	3339	6119	6160	4720	6366	3177	4308	4918	5125	5086	4347	6672
312	183.018	4875	4714	5010	4251	3662	4059	4506	4745	7034	6142	3370	3499	7403	6096	6067	5095	5681	6337	4241	3318	5489	5171	4863	6473		4405	4131	3341	2957	3268	3674	3928	4671	5091	4234	3155	3339	6119	6160	4720	6366	3177	4308	4918	5125	5086	4347	6672
313	183.03	12898	12756	13777	15432	16974	19280	17983	15577	15936	18210	12944	14231	16468	18838	15391	13314	31244	26965	16013	15858	15757	15084	14140	14693		16151	13743	12190	13093	14058	13929	13670	13766	20274	19876	12659	16112	22268	18124	18674	16968	15199	14962	15136	15175	15607	17043	17776
314	183.055	12898	12756	13777	15432	16974	19280	17983	15577	15936	18210	12944	14231	16468	18838	15391	13314	31244	26965	16013	15858	15757	15084	14140	14693		16151	13743	12190	13093	14058	13929	13670	13766	20274	19876	12659	16112	22268	18124	18674	16968	15199	14962	15136	15175	15607	17043	17776
315	183.066	8125	6789	7869	7774	8888	9264	9676	9738	8506	9290	8281	8913	7967	8930	8523	6283	11934	8953	6036	7190	7350	8738	8167	9295		7861	8382	7302	8349	7170	7476	7692	7918	8411	8803	9743	8705	10194	7997	8340	9413	8644	8163	7272	8205	7057	7337	9500
316	183.102	12294	12244	10520	9945	12842	10406	14720	15212	14934	15213	10589	8577	13918	12331	18142	14671	18334	15954	10482	11014	16679	16277	10804	12012		14393	11996	11822	9532	9081	8294	10193	9916	10500	9938	9396	9963	14389	14505	15068	11503	11253	11022	16891	12355	11607	11509	15241
317	183.114	12294	12244	10520	9945	12842	10406	14720	15212	14934	15213	10589	8577	13918	12331	18142	14671	18334	15954	10482	11014	16679	16277	10804	12012		14393	11996	11822	9532	9081	8294	10193	9916	10500	9938	9396	9963	14389	14505	15068	11503	11253	11022	16891	12355	11607	11509	15241
318	183.139	12294	12244	10520	9945	12842	10406	14720	15212	14934	15213	10589	8577	13918	12331	18142	14671	18334	15954	10482	11014	16679	16277	10804	12012		14393	11996	11822	9532	9081	8294	10193	9916	10500	9938	9396	9963	14389	14505	15068	11503	11253	11022	16891	12355	11607	11509	15241
319	183.175	492685	463318	279786	258076	521901	502520	790386	735644	764365	747969	495055	436014	457774	415439	428259	415472	365945	349512	283105	275395	424008	385636	375760	364259		507442	480398	213901	182270	71354	65317	47190	46739	61872	62578	42459	42668	419108	387049	262837	237143	237257	225240	331648	313765	252283	216298	783861
320	184.003	3302	3364	3298	2797	5773	7192	1855	3199	8962	6301	2578	1701	2721	3113	2834	2134	2865	2726	2664	2650	2771	2890	2983	3082		3479	3397	2990	3158	1953	2185	2205	2580	2538	2507	1928	2897	2619	2765	2212	2571	2080	1934	3377	1730	3243	2495	3392
321	184.044	80361	71604	98500	88428	93377	98294	103027	93672	141266	147764	57184	50113	125187	99841	80564	80567	124679	108047	44677	48065	104874	88892	82597	82366		56145	56181	24649	23032	65302	61323	65691	66537	109465	99077	36189	32585	125914	102808	84210	70712	42641	33430	115421	95208	63078	56214	169575
322	184.073	3588	3828	4134	3274	4484	4640	3307	3745	3381	3859	3260	3271	4515	4080	4118	3804	3560	4087	3441	3261	3113	3512	3577	3592		2897	3658	2667	3401	3796	3305	3183	4412	4553	4845	3124	4019	3621	3666	3316	4207	3605	2745	4034	4368	3779	3832	4231
323	184.098	9502	7814	10101	9000	11489	9573	10010	11596	15464	13825	8025	7655	14408	14363	9951	8200	12490	10048	9365	8591	9343	10095	17128	18618		7143	6750	6124	5723	9138	8636	11465	10924	10387	9003	8090	6457	11854	11474	9764	8145	7017	8178	11423	11378	10088	10843	15617
324	184.108	21363	23488	22771	22913	27529	26396	30795	30242	31066	30280	21148	19537	46373	39657	36206	27752	55145	52643	25569	21728	31071	29393	29824	30752		24387	23276	18032	17223	23267	24380	26783	28046	35167	33890	26215	25206	33327	34683	41343	34500	30427	26880	38304	30954	31140	29942	41435
325	184.985	21363	23488	22771	22913	27529	26396	30795	30242	31066	30280	21148	19537	46373	39657	36206	27752	55145	52643	25569	21728	31071	29393	29824	30752		24387	23276	18032	17223	23267	24380	26783	28046	35167	33890	26215	25206	33327	34683	41343	34500	30427	26880	38304	30954	31140	29942	41435
326	185.045	19410	19249	19910	18390	18118	17380	22758	19577	21040	19362	18123	18408	21020	18124	17157	16775	18688	19424	17978	18849	20644	18799	22756	21247		20171	16764	15862	13691	20504	18291	17644	17452	17916	19347	17622	18034	20312	20374	21357	16182	19354	15159	17335	21349	21915	19226	20811
327	185.057	19410	19249	19910	18390	18118	17380	22758	19577	21040	19362	18123	18408	21020	18124	17157	16775	18688	19424	17978	18849	20644	18799	22756	21247		20171	16764	15862	13691	20504	18291	17644	17452	17916	19347	17622	18034	20312	20374	21357	16182	19354	15159	17335	21349	21915	19226	20811
328	185.082	8157	6349	7120	7784	8290	6258	8738	7286	11633	8300	7298	6298	10177	10351	8330	9661	11069	9853	6925	6486	7902	8700	9325	7897		8062	6884	4984	4089	6038	5219	5542	7156	8673	8078	5363	5591	10461	8493	7628	6674	6777	5349	9621	8812	6718	6958	10577
329	185.094	8157	6349	7120	7784	8290	6258	8738	7286	11633	8300	7298	6298	10177	10351	8330	9661	11069	9853	6925	6486	7902	8700	9325	7897		8062	6884	4984	4089	6038	5219	5542	7156	8673	8078	5363	5591	10461	8493	7628	6674	6777	5349	9621	8812	6718	6958	10577
330	185.118	11881	11419	14549	12556	14667	14025	13445	13847	14668	13790	15381	12361	14098	14296	13455	14561	13903	14695	14079	14166	13605	11398	14590	12295		13926	12472	13899	13165	14805	12569	13405	12493	12996	13024	13166	13559	12126	14183	13213	11541	13290	12217	16072	15186	13340	12692	14376
331	185.13	17964	17013	17393	16660	17978	15970	18264	17213	18413	15158	17357	14440	20123	15922	18357	17204	18458	16140	17301	15739	22004	15499	17497	17932		21436	14981	20766	17521	16268	17499	15859	14983	17317	14570	14783	15808	16667	13762	18853	17974	17624	15199	18123	18854	18793	13778	15218
332	185.154	37619	34236	39897	33497	37679	38304	39324	33187	43274	38364	30148	32605	45458	40213	35400	36352	40460	41629	27134	27684	50269	38878	38120	39608		30028	28584	21415	21690	21568	21853	36020	35890	38771	35742	18336	18614	31670	32358	31957	28218	22513	21929	41021	39825	32277	29884	44016
333	186.04	12603	11278	12125	11074	14500	12956	13001	13741	15303	14482	10380	11093	18922	16814	13595	14092	17706	17534	11246	10395	15277	13660	16136	13065		11495	11316	8927	7390	10772	9145	12387	10922	13698	14474	9850	8233	17350	15275	13440	12277	11087	10015	15106	15204	14199	12316	16411
334	186.057	12603	11278	12125	11074	14500	12956	13001	13741	15303	14482	10380	11093	18922	16814	13595	14092	17706	17534	11246	10395	15277	13660	16136	13065		11495	11316	8927	7390	10772	9145	12387	10922	13698	14474	9850	8233	17350	15275	13440	12277	11087	10015	15106	15204	14199	12316	16411
335	186.077	8912	9474	8491	9959	9776	7895	10792	8866	9023	9784	8661	7895	8336	10694	9067	9936	11190	9418	8626	7936	9867	8386	8916	9343		6829	7426	6854	6302	8007	6878	8668	8929	10725	8614	7424	5785	8690	9852	7975	10516	9034	6896	9963	10822	9011	8676	10172
336	186.089	6089	5338	5970	5605	6140	6523	5968	4825	6408	5915	5135	5046	6098	6016	5748	5742	6049	5723	5675	4747	5288	5370	5143	5433		4790	5061	4382	4172	4952	4259	5591	6187	5563	5397	4418	4021	5885	5723	5393	5861	4713	4383	6245	6200	5775	5323	5262
337	186.114	67071	65237	67181	60838	108038	69955	57986	54714	54683	51272	60406	54915	127881	114103	100699	95543	134300	123741	67579	65267	74262	73028	102059	98808		51693	49314	50093	45752	45837	43722	67231	66473	59362	61228	48638	44633	109985	102513	110756	101819	71867	66909	100884	96513	95193	77968	59878
338	187.007	67071	65237	67181	60838	108038	69955	57986	54714	54683	51272	60406	54915	127881	114103	100699	95543	134300	123741	67579	65267	74262	73028	102059	98808		51693	49314	50093	45752	45837	43722	67231	66473	59362	61228	48638	44633	109985	102513	110756	101819	71867	66909	100884	96513	95193	77968	59878
339	187.061	18707	16461	17505	16489	19666	17726	16672	15128	16799	16280	16798	14129	26444	25655	23816	22740	28913	24078	15737	13311	19106	16869	21567	22492		13905	13573	13532	12637	15246	13368	15281	14949	18164	16167	12790	10659	41357	38944	36623	35771	28480	27064	33983	32421	46920	41006	19132
340	187.074	18707	16461	17505	16489	19666	17726	16672	15128	16799	16280	16798	14129	26444	25655	23816	22740	28913	24078	15737	13311	19106	16869	21567	22492		13905	13573	13532	12637	15246	13368	15281	14949	18164	16167	12790	10659	41357	38944	36623	35771	28480	27064	33983	32421	46920	41006	19132
341	187.098	15637	17699	20205	20268	19862	19151	19826	15847	17784	18558	20645	19416	25302	21912	25578	23161	23616	25815	18543	16088	18906	21856	26057	22643		21771	21768	19359	22091	18379	16470	19499	16241	23924	25222	16838	15573	38287	32701	22697	22686	25438	22970	27307	26877	23549	22592	24270
342	187.11	18923	17423	18386	17586	18285	18755	18439	18829	18052	18038	17843	15803	19077	14579	17851	20311	17239	15985	16894	17428	17535	16171	15738	17259		17630	18117	20480	15782	18331	13379	18544	18021	17236	17474	16574	16909	16130	15389	15021	19021	17905	17218	18110	18680	18406	15822	16179
343	187.12	7462	8117	6428	6501	6708	5460	7692	6448	6154	5816	6638	5343	7633	7338	5564	6848	7885	7806	5851	5901	6491	6119	6954	6359		5030	4494	5180	4787	4021	4923	5447	6106	6584	6707	4069	4200	7857	6545	7159	6142	4675	5300	8346	6588	5908	6116	6457
344	187.133	8340	8298	7659	7145	9734	9270	8685	8437	9551	9385	8572	6466	10916	7293	9100	10475	11452	9591	8308	6601	10077	7560	8332	7866		6716	5904	5586	3359	7769	7350	8546	7311	8793	7567	4757	6801	10267	10273	9212	7887	6154	6310	8253	9605	6171	9016	8444
345	188.002	8340	8298	7659	7145	9734	9270	8685	8437	9551	9385	8572	6466	10916	7293	9100	10475	11452	9591	8308	6601	10077	7560	8332	7866		6716	5904	5586	3359	7769	7350	8546	7311	8793	7567	4757	6801	10267	10273	9212	7887	6154	6310	8253	9605	6171	9016	8444
346	188.036	5259	6019	5111	5171	5510	5126	5837	5516	5517	4651	4653	3802	11352	8953	7803	7921	9720	11644	7287	6438	10128	7404	8293	7159		4515	3417	3047	3513	5003	4399	4981	4270	6163	5382	3208	3635	10413	8400	9270	9826	7566	5291	8802	8285	8829	9589	11021
347	188.056	5942	5304	5331	5437	6738	4958	7083	5577	6561	7350	5105	4799	9062	7353	7136	6825	8768	9744	5104	6012	8552	7943	8614	6439		6173	5832	4903	5528	5312	4462	6422	5398	5475	6763	4788	4324	9450	8625	9504	6794	5850	4856	6514	7156	7119	6050	7681
348	188.071	5942	5304	5331	5437	6738	4958	7083	5577	6561	7350	5105	4799	9062	7353	7136	6825	8768	9744	5104	6012	8552	7943	8614	6439		6173	5832	4903	5528	5312	4462	6422	5398	5475	6763	4788	4324	9450	8625	9504	6794	5850	4856	6514	7156	7119	6050	7681
349	188.092	3691	4034	4818	3529	4098	4283	5131	4701	4967	4341	3631	3610	5664	4933	4902	6414	6438	4885	5801	6100	5119	6541	5851	5429		7148	5982	6874	4870	4443	4589	4922	5034	5187	5086	5732	5416	6715	6515	8710	8638	7106	3971	5999	7778	7116	7733	6675
350	188.986	5564	6704	4735	4207	7176	7507	7140	6880	7376	7164	6475	5971	8780	8076	8746	7514	7151	9093	6799	6964	8424	6925	10558	8068		6499	7546	8123	9203	7413	5995	8467	7698	8975	7552	6256	8139	8498	7637	9529	8293	7755	6909	9057	6564	9554	9119	7869
351	188.998	5564	6704	4735	4207	7176	7507	7140	6880	7376	7164	6475	5971	8780	8076	8746	7514	7151	9093	6799	6964	8424	6925	10558	8068		6499	7546	8123	9203	7413	5995	8467	7698	8975	7552	6256	8139	8498	7637	9529	8293	7755	6909	9057	6564	9554	9119	7869
352	195.139	6604	5832	5734	5083	6165	6035	6316	5058	7568	6192	6736	4999	8824	7495	8635	6780	10119	9688	3794	5740	7213	7198	5407	6688		6392	4867	5365	5399	5497	4610	6990	7460	6427	6896	4449	3586	6471	8949	6296	7295	5096	5453	6984	7270	6043	5694	8491
353	189.055	30613	28063	33261	26096	36543	32925	34462	26254	32738	32008	34746	26738	42272	36680	50914	44000	42090	37464	27976	28987	62641	53732	27773	25095		28650	30731	33135	29696	33164	30549	33565	32640	34670	28524	28247	27171	34912	28823	36333	30133	29353	29828	31229	27084	32341	29998	40234
354	189.077	8193	8032	8668	7752	10158	9447	10244	8390	9639	10880	10071	8084	16723	15360	12261	10665	11338	10876	9522	6867	12657	12412	8080	8240		8932	8609	6139	8099	7793	8353	9793	8725	12503	10973	7475	7435	10250	9600	7946	10128	10206	9129	8809	9159	8397	8105	14513
355	189.091	33993	34647	31989	31100	35322	37555	34253	34057	36107	31815	35824	30815	38070	30832	36812	35798	31954	31639	32356	33393	36037	34294	33636	31846		33527	33886	33634	31255	37808	35358	30952	31042	31733	33910	31322	33899	32899	31907	34306	33301	34231	32107	34052	28899	37070	32854	33244
356	189.128	101928	102237	94159	95272	98826	97014	102009	98625	94901	93496	102792	105255	99555	98876	98719	97466	91317	92318	104650	99066	103828	103703	92990	99998		108274	99030	97610	110229	105524	104046	99200	97967	94850	96130	107961	100565	97403	96724	107672	101060	108118	102561	91218	97264	101996	97557	87010
357	190.033	4104	3669	2570	3334	3939	5023	3910	3286	4866	3827	4222	3161	4617	6162	4001	3243	5332	5962	2585	2967	3137	4639	4514	2907		3669	2830	2566	2536	3353	3742	3246	3000	3864	3397	2265	2052	5825	4079	3680	3277	3750	3302	4375	3823	3929	2201	4803
358	190.053	4104	3669	2570	3334	3939	5023	3910	3286	4866	3827	4222	3161	4617	6162	4001	3243	5332	5962	2585	2967	3137	4639	4514	2907		3669	2830	2566	2536	3353	3742	3246	3000	3864	3397	2265	2052	5825	4079	3680	3277	3750	3302	4375	3823	3929	2201	4803
359	191.02	10444	10281	11518	9635	18052	13885	13792	10321	15055	15521	7906	9171	15055	14562	14598	11584	16281	16650	11420	8270	14521	11153	9970	10949		12174	8545	9369	7372	10196	8906	10252	12448	13381	10961	4448	5880	15722	14968	13605	13232	9900	7284	11488	9136	13158	11201	17063
360	191.035	5067	4499	5692	4283	6660	5357	6114	6132	7047	6620	5413	5221	8098	8661	7226	4739	8197	8338	5543	5364	7018	5696	5028	6437		6010	5172	5224	4117	5028	4138	5804	5509	6131	5722	4186	4998	7863	7219	6088	4951	4089	4413	6197	5397	5780	5201	8250
361	191.056	5067	4499	5692	4283	6660	5357	6114	6132	7047	6620	5413	5221	8098	8661	7226	4739	8197	8338	5543	5364	7018	5696	5028	6437		6010	5172	5224	4117	5028	4138	5804	5509	6131	5722	4186	4998	7863	7219	6088	4951	4089	4413	6197	5397	5780	5201	8250
362	191.071	5067	4499	5692	4283	6660	5357	6114	6132	7047	6620	5413	5221	8098	8661	7226	4739	8197	8338	5543	5364	7018	5696	5028	6437		6010	5172	5224	4117	5028	4138	5804	5509	6131	5722	4186	4998	7863	7219	6088	4951	4089	4413	6197	5397	5780	5201	8250
363	191.082	4781	6702	5126	5319	8523	4623	7028	7523	9597	8760	5323	3877	9665	9312	10212	8702	9178	8933	6637	7383	9574	9851	10386	8534		7897	7358	7436	6398	5739	7234	7201	7274	9286	7890	4369	4656	16134	13941	14111	11257	8701	8887	13460	11541	10866	9740	11295
364	191.092	4852	5123	4902	5971	5785	6299	5764	4311	4639	4573	5560	5168	4994	5186	6781	5315	6438	5292	3379	3235	6556	5233	5293	4793		4244	4065	4543	4003	4936	5768	5219	5364	7987	6075	4135	6347	5592	5546	7267	7334	5042	4462	7876	7616	7240	5382	6968
365	191.108	6536	7560	5815	7169	7673	8545	5227	6661	8347	9251	6213	7071	6715	6921	6276	6982	7170	6688	5206	6797	7000	6078	7307	6426		5663	6757	4500	4745	8219	6903	9824	8106	8002	5925	5662	7044	5399	7653	6291	6940	5943	5879	6384	8557	6265	8377	9302
366	192.052	6536	7560	5815	7169	7673	8545	5227	6661	8347	9251	6213	7071	6715	6921	6276	6982	7170	6688	5206	6797	7000	6078	7307	6426		5663	6757	4500	4745	8219	6903	9824	8106	8002	5925	5662	7044	5399	7653	6291	6940	5943	5879	6384	8557	6265	8377	9302
367	192.066	3875	3121	3040	3829	3626	3855	3389	3766	4780	4787	3315	3044	4974	4172	3817	3176	8206	5567	3627	3636	3330	2895	3364	3746		3413	3105	4012	2273	2628	2743	4589	5125	4823	3444	3026	2606	2795	3403	3416	3281	3809	7732	4514	4374	4956	4088	5276
368	192.078	3875	3121	3040	3829	3626	3855	3389	3766	4780	4787	3315	3044	4974	4172	3817	3176	8206	5567	3627	3636	3330	2895	3364	3746		3413	3105	4012	2273	2628	2743	4589	5125	4823	3444	3026	2606	2795	3403	3416	3281	3809	7732	4514	4374	4956	4088	5276
369	192.103	4442	3953	3676	2812	3711	5171	3321	3726	6669	6545	4111	4294	3157	3694	3643	2916	3081	3386	3664	2313	3561	2253	3616	3402		3521	3364	4537	2519	2900	3537	4044	4786	4116	4446	3274	2658	2940	2440	2959	4203	2653	3544	3504	3962	3531	3584	4067
370	192.989	11826	13250	14931	12149	15107	16284	15119	14004	19728	18237	12552	9957	16931	20430	20952	15676	17320	15442	19711	19952	17934	18440	17473	18432		16252	17202	21488	17557	16434	13926	20287	18064	18318	18624	14596	14634	21683	18084	23700	24722	19480	18077	23420	19443	22021	22972	18046
371	193.018	11826	13250	14931	12149	15107	16284	15119	14004	19728	18237	12552	9957	16931	20430	20952	15676	17320	15442	19711	19952	17934	18440	17473	18432		16252	17202	21488	17557	16434	13926	20287	18064	18318	18624	14596	14634	21683	18084	23700	24722	19480	18077	23420	19443	22021	22972	18046
372	193.034	9735	12962	11725	10684	12566	12216	12574	11591	14753	14050	11676	9887	20008	18141	14667	13405	18475	16963	13127	11167	16860	14949	16508	17178		11484	12559	11205	11307	8099	9596	11216	7903	14766	13894	8076	10058	16140	15388	16909	13839	11213	9927	16106	17479	11025	10545	21338
373	193.051	25025	24625	24806	21278	30634	26064	26969	27865	26185	27502	24677	21646	32083	27972	30371	27745	30302	29358	23805	23307	32549	28784	25894	27244		25398	26248	25273	21611	25393	24406	35237	26947	24437	24329	19689	22265	40161	35955	42932	39159	25324	23585	34517	30313	31841	31189	30938
374	193.072	25025	24625	24806	21278	30634	26064	26969	27865	26185	27502	24677	21646	32083	27972	30371	27745	30302	29358	23805	23307	32549	28784	25894	27244		25398	26248	25273	21611	25393	24406	35237	26947	24437	24329	19689	22265	40161	35955	42932	39159	25324	23585	34517	30313	31841	31189	30938
375	193.087	8291	6839	7940	6961	8461	7407	7989	7564	8420	8132	7076	6639	11268	9433	9050	9683	12781	11593	7349	8468	9200	8677	8151	9531		7722	8112	7536	5997	7909	7147	9423	9133	8045	10137	6235	6559	13732	12944	10495	10749	8223	6484	10256	9726	10185	9120	11737
376	194.12	7076	7407	5752	5400	8931	8615	5917	6052	6251	6314	6748	6570	8271	7698	6777	7999	8073	6760	7483	4507	5899	6144	6860	8390		5143	3926	5132	4751	4967	5028	11601	11126	7277	6260	4307	4474	8452	7281	7960	6539	4923	4901	6554	5791	5569	6370	6559
377	195.051	15915	14386	16392	15668	15856	17349	18629	15629	18380	17572	17601	15824	18513	15694	15652	15413	15603	15707	18235	16184	18083	16357	16316	16287		13989	15110	16948	13638	15594	14954	15682	15169	15715	14096	15493	12552	15440	15507	18568	14570	17978	14483	16481	17731	15608	18221	16083
378	195.066	9168	8512	3957	3635	9480	10546	4405	4660	9117	6271	6927	6437	4191	4583	4334	4571	3803	4085	2651	2265	3604	4109	3370	3987		2990	2589	3566	2327	2430	2176	9623	7826	3517	3241	2362	2071	4157	3865	3601	3263	2353	1983	4271	3338	3605	3005	5206
379	195.078	9168	8512	3957	3635	9480	10546	4405	4660	9117	6271	6927	6437	4191	4583	4334	4571	3803	4085	2651	2265	3604	4109	3370	3987		2990	2589	3566	2327	2430	2176	9623	7826	3517	3241	2362	2071	4157	3865	3601	3263	2353	1983	4271	3338	3605	3005	5206
380	195.102	7288	8414	6379	7858	9357	7638	8596	8436	12973	11631	7618	5287	20276	16557	14896	12827	15618	13143	11364	8666	10743	11746	10844	9608		8166	6720	5147	3612	8311	6696	8211	8195	12961	11776	6937	7432	12965	8921	9046	9455	6182	6920	13826	10881	9910	8715	15820
381	195.113	7288	8414	6379	7858	9357	7638	8596	8436	12973	11631	7618	5287	20276	16557	14896	12827	15618	13143	11364	8666	10743	11746	10844	9608		8166	6720	5147	3612	8311	6696	8211	8195	12961	11776	6937	7432	12965	8921	9046	9455	6182	6920	13826	10881	9910	8715	15820
382	195.139	7427	6265	7265	5712	7706	7735	6693	5050	10828	8663	5490	5558	10958	7398	8994	8681	9717	9125	6108	5055	8070	7542	8784	7778		6101	5044	5000	4212	3807	4942	6713	7761	10014	9507	3812	3998	11684	9951	10606	9005	6484	4125	10599	7838	8327	5846	13799
383	195.175	4099	3842	3344	2941	4081	3237	3736	4412	5982	5146	2798	2520	6344	5187	4246	4666	7032	6247	3517	3578	5079	5528	6024	5245		3282	4131	2909	2585	3851	2703	2979	3339	5711	4142	2900	2341	6759	7161	5221	4241	3304	2257	7434	5127	4823	4320	8925
384	196.029	4099	3842	3344	2941	4081	3237	3736	4412	5982	5146	2798	2520	6344	5187	4246	4666	7032	6247	3517	3578	5079	5528	6024	5245		3282	4131	2909	2585	3851	2703	2979	3339	5711	4142	2900	2341	6759	7161	5221	4241	3304	2257	7434	5127	4823	4320	8925
385	196.061	4099	3842	3344	2941	4081	3237	3736	4412	5982	5146	2798	2520	6344	5187	4246	4666	7032	6247	3517	3578	5079	5528	6024	5245		3282	4131	2909	2585	3851	2703	2979	3339	5711	4142	2900	2341	6759	7161	5221	4241	3304	2257	7434	5127	4823	4320	8925
386	196.096	5641	4430	5446	5286	5709	8635	6612	6286	6905	7138	6121	5198	7745	6745	6349	5816	7950	5451	4917	5135	7364	5671	6163	4674		6466	4381	5761	4177	4994	5892	7478	5638	7943	6718	4797	3720	5823	5996	5200	5477	5286	4245	6485	5937	7185	6635	8410
387	196.108	3817	3720	4134	3080	6362	4880	4984	4670	5972	4729	4708	4040	5751	5453	5028	4833	5942	5076	4186	4363	5143	4216	5293	5925		4010	4842	4353	3639	4457	4241	3976	4641	6215	5794	3709	3883	5852	6435	3181	4626	4030	3514	5126	5239	5173	3772	6762
388	196.929	3817	3720	4134	3080	6362	4880	4984	4670	5972	4729	4708	4040	5751	5453	5028	4833	5942	5076	4186	4363	5143	4216	5293	5925		4010	4842	4353	3639	4457	4241	3976	4641	6215	5794	3709	3883	5852	6435	3181	4626	4030	3514	5126	5239	5173	3772	6762
389	197.02	6856	6585	5792	5873	8065	8644	7216	6599	8280	7890	8210	7392	10168	11373	10721	10182	10353	11264	7901	5708	8082	8538	7771	7621		7813	7573	5613	6069	6782	5684	9936	9442	10654	8669	6056	6829	13178	11401	12939	11487	7502	7920	11535	10667	9548	10972	9228
390	197.031	10033	9516	15515	14894	13400	16521	10474	10663	13231	11084	13911	14592	12941	8916	16703	16202	13462	15485	12665	13158	14302	15040	17659	19843		21827	22742	18889	20001	13635	13097	17253	17103	21450	21138	14135	14299	24756	23140	18624	18067	29603	27162	22685	19468	22104	20379	12777
391	197.046	3846	4059	4848	4158	4520	5765	4440	3655	5074	4589	4424	3995	4995	4104	5712	4291	5482	4998	4060	2956	5373	4962	5202	5194		7445	5187	5242	4888	4282	4019	4821	4684	8176	7742	4070	3903	7206	5891	5477	4731	6019	5996	6616	5409	5916	5649	5641
392	197.068	5483	4326	6056	4862	5884	6526	6245	5778	6514	6062	5588	6510	6824	5387	6816	5549	6755	7783	6053	4698	7112	6920	7896	7011		5123	5505	5625	4973	4764	5418	6580	5384	7924	6281	4665	5177	8712	7927	7405	7935	7227	6613	6411	7178	8060	5216	7494
393	197.082	5483	4326	6056	4862	5884	6526	6245	5778	6514	6062	5588	6510	6824	5387	6816	5549	6755	7783	6053	4698	7112	6920	7896	7011		5123	5505	5625	4973	4764	5418	6580	5384	7924	6281	4665	5177	8712	7927	7405	7935	7227	6613	6411	7178	8060	5216	7494
394	197.095	5483	4326	6056	4862	5884	6526	6245	5778	6514	6062	5588	6510	6824	5387	6816	5549	6755	7783	6053	4698	7112	6920	7896	7011		5123	5505	5625	4973	4764	5418	6580	5384	7924	6281	4665	5177	8712	7927	7405	7935	7227	6613	6411	7178	8060	5216	7494
395	197.118	4530	4659	4308	4289	4844	6205	5595	6042	6731	6085	4705	5674	7501	6901	6995	5243	5658	6977	4807	5848	6209	5427	6132	5664		6381	4765	4606	3418	4371	4968	5193	4158	5855	5574	3760	3261	8615	7574	5837	4178	5536	4545	5814	6105	7254	5771	6597
396	197.129	6516	7062	8621	6357	7968	7715	10468	7480	11779	9376	7437	5579	14428	14199	12007	12263	18103	15951	7233	7788	11423	11383	12457	11816		5837	8239	4008	4267	7361	5235	4997	5594	11046	10950	5416	4404	16162	13435	11000	10639	8028	6991	13122	10649	10567	9133	20513
397	197.155	6516	7062	8621	6357	7968	7715	10468	7480	11779	9376	7437	5579	14428	14199	12007	12263	18103	15951	7233	7788	11423	11383	12457	11816		5837	8239	4008	4267	7361	5235	4997	5594	11046	10950	5416	4404	16162	13435	11000	10639	8028	6991	13122	10649	10567	9133	20513
398	197.19	4171	3346	3898	2610	3602	4297	3561	3307	4323	4902	3118	2420	5154	4980	5467	5162	5610	5602	3239	3000	4048	3979	3834	4124		3268	3055	2479	2691	2391	2289	11040	8271	5411	5216	2844	2489	6392	6319	4758	5227	3045	3551	4213	5088	4030	4211	7148
399	198.057	4334	4002	3946	3895	4381	5433	5502	6381	6084	4662	4629	3447	7106	6655	4883	6581	7027	7564	4657	3999	5555	4986	5697	5554		4741	4878	3411	3084	3796	3498	4189	5494	5561	6314	4108	2810	5388	5590	6121	6086	3399	3556	6115	6151	5068	6174	7112
400	198.077	6622	6226	6325	4044	10589	7954	8136	6693	12665	9736	5911	5657	92848	86033	87048	79798	97409	93676	42403	37071	7088	6634	42463	40806		6147	6365	6006	4889	7533	6032	11050	8975	10220	8603	4671	5632	7695	7066	8400	7606	6921	5841	7601	6965	6156	6829	58669
401	198.088	13016	14177	16068	17068	14360	17121	14112	11569	15274	13399	18663	14723	23017	20700	24339	25159	30934	25666	16233	18951	17878	17681	21008	23693		26418	24947	25981	25560	14380	15112	18737	18036	25212	22691	16954	17576	26913	24824	17189	20278	31134	27715	26238	23272	24043	19533	24191
402	198.112	9683	9742	11736	15554	12078	11667	12809	11349	14346	10453	10720	9450	15701	14428	14175	13841	13480	12497	12170	11381	12347	11474	13843	13606		13670	11772	13243	12732	11541	13413	13803	13005	14597	11389	12207	11883	12388	12160	14045	14124	13987	11385	14137	12183	12617	13700	13006
403	199.007	6481	6974	5764	5670	6622	6109	8615	8038	9218	8542	4902	4939	13920	12078	14821	13015	14461	11991	9162	8713	9858	9206	10502	10151		6609	7818	4077	4027	7652	5220	5444	5643	9431	6834	4251	5006	12033	12974	12122	11900	7065	5605	14346	10063	9705	8659	13264
404	199.038	6481	6974	5764	5670	6622	6109	8615	8038	9218	8542	4902	4939	13920	12078	14821	13015	14461	11991	9162	8713	9858	9206	10502	10151		6609	7818	4077	4027	7652	5220	5444	5643	9431	6834	4251	5006	12033	12974	12122	11900	7065	5605	14346	10063	9705	8659	13264
405	199.061	3052	3627	2689	3286	3293	2780	3784	2730	4777	3731	2636	1671	4536	5193	4946	4203	5461	4533	2768	2730	3755	4275	3857	3559		2332	2108	1845	1912	3568	1883	3052	3702	3694	2938	2198	2924	3599	3143	3701	3619	2437	2321	4488	3315	3631	2579	5477
406	199.073	3052	3627	2689	3286	3293	2780	3784	2730	4777	3731	2636	1671	4536	5193	4946	4203	5461	4533	2768	2730	3755	4275	3857	3559		2332	2108	1845	1912	3568	1883	3052	3702	3694	2938	2198	2924	3599	3143	3701	3619	2437	2321	4488	3315	3631	2579	5477
407	199.097	3052	3627	2689	3286	3293	2780	3784	2730	4777	3731	2636	1671	4536	5193	4946	4203	5461	4533	2768	2730	3755	4275	3857	3559		2332	2108	1845	1912	3568	1883	3052	3702	3694	2938	2198	2924	3599	3143	3701	3619	2437	2321	4488	3315	3631	2579	5477
408	199.133	6017	5644	6957	6983	6804	7560	8276	7769	7358	7777	8060	5064	8164	7791	6586	8016	7192	8620	5765	5699	6845	7737	6866	6199		6432	7433	4012	6440	6939	5560	7049	5392	6833	9423	5682	6321	8309	8096	8191	7663	6741	6194	8151	7266	5941	8053	9141
409	199.17	4507	4167	3690	3041	4686	4171	4346	5405	4804	4145	4130	3404	6003	5307	4479	4089	4556	4963	4272	3749	4433	5168	5341	4867		4326	5038	3838	3719	3545	4248	4369	4630	4727	4314	4711	4399	5021	4920	5056	4480	4766	3426	4735	4977	4060	4590	5055
410	200.056	37208	36266	32381	34419	34303	33083	33810	32799	29865	30342	31666	29329	28605	28281	34547	33530	34290	25912	29186	29134	30848	31387	29522	32674		30320	29159	33104	29845	29088	27945	40477	38706	31446	28695	30893	27731	30644	29906	30851	30241	27432	27007	35090	30382	29568	28108	31243
411	200.072	14307	10926	14739	10418	14555	13878	15303	15858	16695	17143	12614	11168	25199	24883	20413	21361	32423	27434	16101	16182	19561	19568	21803	24202		12493	13124	9822	9891	12289	11982	12687	12516	15939	15489	10272	10107	25625	26188	19586	19256	16510	13938	25797	22491	21291	22430	27234
412	200.105	14307	10926	14739	10418	14555	13878	15303	15858	16695	17143	12614	11168	25199	24883	20413	21361	32423	27434	16101	16182	19561	19568	21803	24202		12493	13124	9822	9891	12289	11982	12687	12516	15939	15489	10272	10107	25625	26188	19586	19256	16510	13938	25797	22491	21291	22430	27234
413	200.129	14307	10926	14739	10418	14555	13878	15303	15858	16695	17143	12614	11168	25199	24883	20413	21361	32423	27434	16101	16182	19561	19568	21803	24202		12493	13124	9822	9891	12289	11982	12687	12516	15939	15489	10272	10107	25625	26188	19586	19256	16510	13938	25797	22491	21291	22430	27234
414	200.986	7719	7998	9460	7673	9974	11585	10816	11552	16218	14804	9092	7550	16143	16094	12809	13591	18229	17548	9231	12418	13128	12818	13438	15944		7226	8951	5304	4485	8174	7881	10280	9384	10241	10922	7003	6825	11445	11708	12493	10754	8614	10083	13910	13454	11848	11688	14324
415	201.005	7719	7998	9460	7673	9974	11585	10816	11552	16218	14804	9092	7550	16143	16094	12809	13591	18229	17548	9231	12418	13128	12818	13438	15944		7226	8951	5304	4485	8174	7881	10280	9384	10241	10922	7003	6825	11445	11708	12493	10754	8614	10083	13910	13454	11848	11688	14324
416	201.022	8190	7762	7750	8478	9931	8470	8753	8868	8923	8719	6583	6638	8760	9057	8029	9205	10790	8701	6460	7394	9370	7288	7912	9799		7206	8319	7254	7524	7994	6253	8774	8792	7424	7825	6952	7282	8420	11466	8522	7804	7142	7451	9785	9228	9130	8776	10465
417	201.053	4196	5925	5563	5370	5572	4327	4900	5368	4131	4511	3837	2798	4318	4713	4510	4954	6231	4139	4728	4275	6055	4279	4040	3893		4853	5446	5025	4190	4970	3285	4606	3772	4640	4657	4838	3562	5666	4520	4920	3951	4458	3589	5730	4909	5337	5418	5652
418	201.077	27184	24791	30841	25036	35629	36846	41484	37686	45310	41304	24325	23872	32271	26856	24245	24973	32213	30728	14415	14838	24343	22389	24878	23344		16933	17057	10970	10165	19333	18348	28610	23958	39663	30137	12289	11939	27995	29560	18696	17144	11996	13229	29173	28572	19899	17090	44785
419	201.113	21078	22087	28365	23712	21061	20664	19702	21946	36949	26527	21760	18697	35603	34241	19974	20375	34112	30231	18177	16136	24674	25199	25751	28028		27217	26367	18603	15254	17740	17390	20724	18856	33283	28391	15251	11270	34674	31034	25988	22256	18895	16500	33034	33053	31240	27886	34754
420	201.125	5418	4748	6501	4526	4771	5818	5061	3700	7072	5665	3628	3777	8059	8227	4899	5823	8275	8532	4610	4544	7135	6855	8703	7462		4785	4369	3637	2942	4800	2703	3970	4866	5686	5285	2688	5196	8282	7284	6528	7382	5074	5118	7689	7697	7070	6222	11082
421	201.149	5418	4748	6501	4526	4771	5818	5061	3700	7072	5665	3628	3777	8059	8227	4899	5823	8275	8532	4610	4544	7135	6855	8703	7462		4785	4369	3637	2942	4800	2703	3970	4866	5686	5285	2688	5196	8282	7284	6528	7382	5074	5118	7689	7697	7070	6222	11082
422	201.185	9042	9229	7731	9261	9306	8305	9961	7949	7029	7804	7984	7916	8597	8499	8026	8038	8902	8537	8469	9399	8998	8412	8592	8167		7895	7209	8179	9483	7703	8177	8932	9200	7883	7918	7390	8113	9047	8530	8244	8804	7374	8911	9083	9053	8466	8487	7659
423	202.018	52424	53794	50069	55646	54747	51765	55766	57092	53824	55272	52581	54003	52576	58092	53303	58586	55637	53585	50796	57405	52088	57482	55926	52593		54257	54236	52875	53282	57822	55811	55421	55394	49081	52626	54470	54644	52955	60030	53207	58321	49738	54522	53711	53010	61040	66162	50790
424	202.059	16747	16258	15533	19413	17250	15983	16679	20194	19181	19199	17006	18596	20635	22981	18203	21128	20883	20310	16313	19360	19043	18409	18998	19880		16666	17807	16753	17052	16753	17412	17732	18650	20467	18114	15866	16555	19414	19997	18647	18993	18355	18531	20072	18107	18577	21422	20698
425	202.072	5378	5397	5235	5178	6866	7341	6450	8355	9501	8128	5580	5536	14266	14922	11491	11311	15207	15739	9967	9532	11985	13230	14428	14431		4551	4665	3876	4436	5433	6075	6476	5036	7490	6314	4531	4285	14621	12554	10788	11283	8299	7771	15933	12731	12114	14202	13763
426	202.086	5378	5397	5235	5178	6866	7341	6450	8355	9501	8128	5580	5536	14266	14922	11491	11311	15207	15739	9967	9532	11985	13230	14428	14431		4551	4665	3876	4436	5433	6075	6476	5036	7490	6314	4531	4285	14621	12554	10788	11283	8299	7771	15933	12731	12114	14202	13763
427	202.108	24220	22372	22102	22118	27714	27399	33765	36086	34456	32384	22667	18745	1595278	1412204	893067	856229	1677373	1564284	948019	872103	1376179	1266843	1763272	1643859		53801	54051	30768	42207	48042	55747	23312	20677	54223	70917	31828	40640	1743453	1578491	1381056	1270326	830699	737705	1812209	1688106	1536059	1374461	1554207
428	203.056	7739	7522	7244	7125	6311	6733	5970	5745	5894	6002	7384	5931	7793	7981	8059	8655	10122	8563	7859	8260	10840	6023	9283	8057		8936	6335	5994	5741	6105	7244	6460	5366	7096	5879	7120	5658	8456	8268	9239	8283	8038	7193	9304	9419	7719	7025	8810
429	203.067	10969	8407	9131	7654	10800	9193	9065	9831	11384	10699	8487	8939	13062	10491	12179	10111	13563	12611	9930	9038	9717	10422	12110	10676		8358	7205	7878	6015	10630	8382	8208	9188	10945	10012	7995	7475	11140	10687	8827	8585	8728	7699	11214	9209	10839	9146	12403
430	203.082	10969	8407	9131	7654	10800	9193	9065	9831	11384	10699	8487	8939	13062	10491	12179	10111	13563	12611	9930	9038	9717	10422	12110	10676		8358	7205	7878	6015	10630	8382	8208	9188	10945	10012	7995	7475	11140	10687	8827	8585	8728	7699	11214	9209	10839	9146	12403
431	203.092	81756	79487	80380	70030	101696	89454	115018	108330	132664	114297	75858	68120	169721	159371	134867	124445	193830	176578	96100	88638	135876	125764	145084	135576		76552	78170	39576	38374	70404	63304	86384	80027	116552	115265	55096	52440	172790	156326	120979	109320	79978	70988	146045	131052	106724	102369	215858
432	203.107	81756	79487	80380	70030	101696	89454	115018	108330	132664	114297	75858	68120	169721	159371	134867	124445	193830	176578	96100	88638	135876	125764	145084	135576		76552	78170	39576	38374	70404	63304	86384	80027	116552	115265	55096	52440	172790	156326	120979	109320	79978	70988	146045	131052	106724	102369	215858
433	203.129	22935	20139	23491	22243	25059	24775	23170	18851	21833	20782	24651	22054	27314	22422	24089	21074	20837	19305	22146	21221	19711	20286	20549	21008		20889	20485	23019	23696	21591	18505	23179	21747	22509	18572	22804	21412	18928	17596	21982	20281	25668	22263	20370	20466	21411	19549	19447
434	203.144	5314	5088	5436	5447	5640	5870	5353	5167	6324	5316	5336	5678	6104	5597	5816	5583	7258	6388	4632	5620	5555	6076	5383	6181		4220	4436	4535	4804	4011	3461	5675	6514	5673	3716	4992	4728	5520	4939	5587	5549	4962	5039	5911	6003	6779	5068	7095
435	204.051	17935	16952	20773	17824	17791	17076	19689	20914	28073	28243	15360	15070	24980	26711	25515	26224	31254	27242	14356	15123	24934	22889	23012	19159		19559	16398	12060	12881	15278	13903	23179	18972	26196	19799	11754	11234	33404	29881	39697	36745	15367	15758	26070	22209	21490	18183	34186
436	204.067	13360	11212	12344	12305	12855	14720	16443	15989	18567	15329	9798	10918	32016	23169	21727	21338	30667	28365	17886	15000	28802	24780	34185	28620		10869	10361	5613	7139	10987	9847	13022	11441	16036	16065	8321	6960	33458	30573	25828	24833	17306	14324	30554	28609	24817	23271	30668
437	204.088	13120	12931	13357	11631	14166	13116	18066	13416	17362	17354	12141	11716	32043	28756	20772	20207	26928	25652	20176	17822	21139	20225	26927	32015		16294	14127	9941	9701	12460	11605	10604	10055	16064	17402	9258	11231	31634	25641	25997	22965	20366	19077	24067	22892	17682	16505	38721
438	204.104	13120	12931	13357	11631	14166	13116	18066	13416	17362	17354	12141	11716	32043	28756	20772	20207	26928	25652	20176	17822	21139	20225	26927	32015		16294	14127	9941	9701	12460	11605	10604	10055	16064	17402	9258	11231	31634	25641	25997	22965	20366	19077	24067	22892	17682	16505	38721
439	204.981	13120	12931	13357	11631	14166	13116	18066	13416	17362	17354	12141	11716	32043	28756	20772	20207	26928	25652	20176	17822	21139	20225	26927	32015		16294	14127	9941	9701	12460	11605	10604	10055	16064	17402	9258	11231	31634	25641	25997	22965	20366	19077	24067	22892	17682	16505	38721
440	205.033	13120	12931	13357	11631	14166	13116	18066	13416	17362	17354	12141	11716	32043	28756	20772	20207	26928	25652	20176	17822	21139	20225	26927	32015		16294	14127	9941	9701	12460	11605	10604	10055	16064	17402	9258	11231	31634	25641	25997	22965	20366	19077	24067	22892	17682	16505	38721
441	205.052	18964	19840	19091	18143	20277	20638	21896	19716	21461	20701	22732	20626	20154	21026	23580	21008	21187	21943	19944	18613	20938	24082	17708	22527		17071	21010	20623	17577	21092	18632	19298	20499	20631	17136	15910	15921	20065	20327	22568	21201	20885	19223	18017	21685	19824	19416	22660
442	205.071	5650	4652	5020	4496	5226	5838	5833	4571	5496	6222	4591	4498	7869	7248	6658	4289	6550	7025	5073	4590	6826	6001	5099	6909		4918	3861	3439	3401	4497	3866	4698	5419	6193	4793	3985	3708	8766	8601	6549	5784	4822	5324	5828	5632	7862	7946	8554
443	205.087	23414	22412	25023	24431	20143	20903	26978	22161	20981	22834	25905	20165	25957	19422	25732	21724	22029	22190	25161	23799	26627	20955	22766	24863		24083	21953	26276	22735	23976	22321	23775	23212	21834	22282	24128	20191	23709	22038	28863	22834	27889	22067	26781	20092	24549	20259	24785
444	205.123	8261	8597	8123	7520	9475	5458	7089	7487	8711	7878	7782	7040	8659	8189	7507	7470	8057	6184	10052	8761	6445	8237	7531	7955		8580	7388	9302	7821	7884	6896	9356	5516	6637	6750	8205	8021	7610	5958	6996	7671	9503	7861	7155	7223	8575	7029	5702
445	205.159	4358	4690	2430	3190	5603	6211	2974	3005	4215	3870	4331	4455	4885	4664	4311	4856	5089	4094	3496	3518	3608	3738	5854	4508		3716	2402	2510	2809	3254	2222	9695	7923	5130	5201	2632	2458	4165	4006	3151	3572	2288	3362	4090	3411	3656	3682	5690
446	206.046	6273	5743	6768	6311	6532	5473	8405	4506	7943	9219	4927	4701	10726	9751	8410	7908	10047	8603	5595	5139	8780	9990	7526	6749		6629	5706	3757	3584	5833	6112	5355	5914	7598	5533	2682	4121	8919	8992	8012	6305	4070	4639	8754	7269	6147	7791	13656
447	207.049	6273	5743	6768	6311	6532	5473	8405	4506	7943	9219	4927	4701	10726	9751	8410	7908	10047	8603	5595	5139	8780	9990	7526	6749		6629	5706	3757	3584	5833	6112	5355	5914	7598	5533	2682	4121	8919	8992	8012	6305	4070	4639	8754	7269	6147	7791	13656
448	207.101	9262	7256	9015	8416	10144	9232	9146	8907	12034	11513	6959	5573	14390	13180	11772	10216	17354	15482	7132	7860	13198	10631	12528	11573		8487	7406	5806	4756	6464	6578	8783	9792	11570	10714	6732	5560	13560	14405	5342	9075	8355	6794	14480	11028	10012	9423	17462
449	207.138	4398	4273	6268	4670	4465	5848	5838	6153	8158	8486	4451	3843	8006	6829	6377	4833	9293	8590	5586	4051	5970	6461	6300	5844		3564	4792	3879	2981	4995	4258	5589	4137	6607	6058	3470	3401	7592	7985	7504	6215	3902	3774	7492	5913	6230	5139	8219
450	208.096	4819	6557	5367	5663	5547	5927	6378	5891	5377	7167	5250	5032	8337	7073	7176	6249	9554	8164	5618	4858	7253	7207	7287	8808		4602	5485	2885	3918	4703	5001	5157	5716	6024	7074	4939	5269	6963	6173	5977	7943	5333	4346	6968	6655	7155	6441	9384
451	208.109	7175	7223	6929	8559	8275	8682	8524	5978	7587	8296	7126	8309	7978	7784	9261	9807	8039	8016	6455	7884	7724	7296	6444	6952		7124	5994	7566	5839	7693	7260	9544	9362	7322	7271	7506	6350	6662	7118	9070	6672	7943	7986	7572	6769	7813	8237	7557
452	209.045	7175	7223	6929	8559	8275	8682	8524	5978	7587	8296	7126	8309	7978	7784	9261	9807	8039	8016	6455	7884	7724	7296	6444	6952		7124	5994	7566	5839	7693	7260	9544	9362	7322	7271	7506	6350	6662	7118	9070	6672	7943	7986	7572	6769	7813	8237	7557
453	209.065	17202	14621	17866	15372	18259	17085	17157	17392	22001	20343	15546	11234	21158	23192	16217	15106	21034	20806	15233	13229	22036	18200	18252	16341		13129	13762	9246	8671	15060	12493	14191	12901	20478	18331	8805	11280	18631	18106	19332	16487	11836	12456	20153	18834	18809	16356	21394
454	209.082	17202	14621	17866	15372	18259	17085	17157	17392	22001	20343	15546	11234	21158	23192	16217	15106	21034	20806	15233	13229	22036	18200	18252	16341		13129	13762	9246	8671	15060	12493	14191	12901	20478	18331	8805	11280	18631	18106	19332	16487	11836	12456	20153	18834	18809	16356	21394
455	209.118	10783	10356	11206	9763	11374	10147	11944	10165	11975	13227	9330	9702	15589	15138	12893	10590	14364	16150	8476	9346	13054	13996	12435	13515		9855	8999	7318	7398	10211	8600	11890	10042	12745	11208	8062	8520	14595	14698	13196	11336	10253	8791	14088	13630	11200	10696	16247
456	209.13	10783	10356	11206	9763	11374	10147	11944	10165	11975	13227	9330	9702	15589	15138	12893	10590	14364	16150	8476	9346	13054	13996	12435	13515		9855	8999	7318	7398	10211	8600	11890	10042	12745	11208	8062	8520	14595	14698	13196	11336	10253	8791	14088	13630	11200	10696	16247
457	209.154	15044	14093	13294	13622	14794	14138	15017	13026	15648	15584	14858	14925	16083	15397	14659	13185	17232	16265	15565	14859	15658	16035	16332	14799		13744	13288	13576	14888	13458	16396	14681	12833	16970	12692	13162	12862	15149	15748	17214	14572	15982	12903	15307	14975	14797	14358	15935
458	210.077	7753	6317	6954	5610	6854	7484	7235	6490	8296	7086	6154	4796	8840	8293	6726	5302	9385	7672	8184	4637	7709	7966	7382	7630		5576	7159	7014	4521	6042	4876	6237	6339	7465	6058	3968	4688	9386	8138	8306	7050	5383	5817	8696	8077	6618	7522	10169
459	210.088	14840	16155	16664	15864	16861	16370	14732	18407	16626	20248	17533	15320	16432	18446	19013	18403	15840	15023	15251	14527	17411	15606	17714	16645		14713	14816	15636	15300	16000	17007	16396	13884	16634	15166	14308	13031	17666	16943	22808	21071	20087	15879	16505	16248	18150	16177	18361
460	210.113	4480	5067	4632	4904	5261	4703	3984	4642	4853	4699	4279	3506	6080	6132	5073	4809	5244	4997	3143	3724	4400	5033	4983	5111		4178	3622	3483	3770	5538	4476	6463	6636	6770	5402	3952	2915	7528	6037	6061	5472	4169	3993	5839	4390	4884	4156	5934
461	210.992	42444	44082	45465	45177	48430	42463	47378	44356	39302	42087	46000	43517	42304	41515	44493	40145	42366	36667	49864	47914	47182	39294	45023	45257		42886	49047	46631	44768	43417	42500	42993	43429	42378	42167	46872	47462	44689	35869	44323	44065	49454	46433	43221	38782	48711	44727	35696
462	211.001	4102	3548	3195	2142	6164	4811	5306	5219	5485	3428	3949	3621	4528	4047	3694	4669	4685	4254	3228	3672	3856	3694	3563	4676		3223	4341	2329	3194	3447	2487	5596	4326	3787	4865	2092	2163	4240	3768	3653	3224	3710	3182	2930	3730	3840	3075	5082
463	211.026	4102	3548	3195	2142	6164	4811	5306	5219	5485	3428	3949	3621	4528	4047	3694	4669	4685	4254	3228	3672	3856	3694	3563	4676		3223	4341	2329	3194	3447	2487	5596	4326	3787	4865	2092	2163	4240	3768	3653	3224	3710	3182	2930	3730	3840	3075	5082
464	211.04	4102	3548	3195	2142	6164	4811	5306	5219	5485	3428	3949	3621	4528	4047	3694	4669	4685	4254	3228	3672	3856	3694	3563	4676		3223	4341	2329	3194	3447	2487	5596	4326	3787	4865	2092	2163	4240	3768	3653	3224	3710	3182	2930	3730	3840	3075	5082
465	211.061	4475	4682	4452	3344	5169	4487	6556	5016	6490	6650	4329	3033	6906	5411	5379	4308	6197	5642	3506	3635	4344	4004	4645	4344		4516	3839	3006	3016	4218	3764	4449	4314	6991	5383	3893	3053	7791	5320	4805	4505	2908	2481	6740	4455	4177	3594	6515
466	211.082	4475	4682	4452	3344	5169	4487	6556	5016	6490	6650	4329	3033	6906	5411	5379	4308	6197	5642	3506	3635	4344	4004	4645	4344		4516	3839	3006	3016	4218	3764	4449	4314	6991	5383	3893	3053	7791	5320	4805	4505	2908	2481	6740	4455	4177	3594	6515
467	211.097	4475	4682	4452	3344	5169	4487	6556	5016	6490	6650	4329	3033	6906	5411	5379	4308	6197	5642	3506	3635	4344	4004	4645	4344		4516	3839	3006	3016	4218	3764	4449	4314	6991	5383	3893	3053	7791	5320	4805	4505	2908	2481	6740	4455	4177	3594	6515
468	211.133	12313	9936	13011	11480	15219	12975	16367	11444	20791	17878	11762	8039	19065	16098	17006	14910	20284	17276	10776	9424	18525	16628	15553	14643		12419	11228	7096	7569	12526	8074	9940	13145	17035	15740	8837	6569	19043	16904	14940	13626	9596	8328	16188	13224	11482	9396	21163
469	211.169	5198	5312	4365	4553	4964	5887	7187	5235	6802	7222	3875	4039	7076	6144	6469	5185	8021	6475	5518	4252	6843	5674	5584	5994		5135	4439	2929	2927	4024	4495	5220	3606	7039	4592	3166	2931	7064	5893	4774	5370	3214	4396	7306	4884	5822	3857	7528
470	211.206	6923	6398	7887	6907	8584	8559	8792	8119	10756	11824	7273	5251	14468	12950	15008	12585	14270	13052	23004	22299	19736	18703	19746	15974		18955	16662	22938	20686	15404	14207	19203	13704	15018	11600	9616	9120	23999	23476	32121	25912	20458	18373	26998	22401	21177	17268	18297
471	212.002	2915	3224	2941	2856	4036	3863	3432	4116	4179	4229	3198	3281	4153	4680	3895	2923	3330	3811	4575	3733	3488	2804	6054	8374		3725	3335	2620	3205	3630	3264	4797	5351	3159	3127	3922	3503	3411	3377	3228	4007	2958	3211	3468	2960	3600	3631	3903
472	212.033	16207	17612	17930	15576	20864	18366	21784	19709	21622	22912	14900	15518	25806	21965	20740	18121	21388	19630	20516	17742	23194	22085	24599	20703		17462	18080	17489	15870	19549	16041	17324	16709	22167	19909	13220	12002	22412	19036	21389	17733	17842	14997	23184	18589	22206	20484	24859
473	212.056	10088	8619	9608	12850	9732	9176	11346	10125	13138	11799	9411	7950	16941	15098	14812	11791	15916	16185	12531	12265	15306	14186	16349	17051		12843	13785	10977	12122	10971	11148	11950	10256	13619	13694	10788	10438	21975	20631	12854	15512	14558	14272	21200	19376	12523	14146	19784
474	212.075	10088	8619	9608	12850	9732	9176	11346	10125	13138	11799	9411	7950	16941	15098	14812	11791	15916	16185	12531	12265	15306	14186	16349	17051		12843	13785	10977	12122	10971	11148	11950	10256	13619	13694	10788	10438	21975	20631	12854	15512	14558	14272	21200	19376	12523	14146	19784
475	212.093	36387	35847	41914	39388	35407	35934	33499	29785	35698	34603	39797	32380	42274	38991	42354	42232	39313	37393	39847	39482	45185	40542	38307	40099		48123	46992	42976	37550	40304	39796	40099	42206	36345	34090	36445	36047	57391	53079	47156	47987	48018	41439	51273	43484	65513	65149	44349
476	213.015	12740	11148	12896	10309	11796	11178	13168	10866	14372	15510	11389	9132	16177	14932	18023	16392	17417	15925	12115	13098	16823	13213	14766	14702		13667	11101	10403	8917	11860	9946	13197	13762	12672	12080	9199	8758	24043	22379	16913	15714	13419	10820	22347	18624	16392	15465	23349
477	213.113	5326	6236	5612	5522	6569	4953	5297	5010	5852	5836	4421	4130	6656	6147	6951	6578	7671	6015	8199	5940	7642	6657	8272	7216		7519	6272	6451	5225	6362	5495	7393	6376	6634	5812	5154	5371	10156	9143	8532	7881	6834	6984	11454	7638	8606	8895	7611
478	213.124	14985	13115	15696	13034	15428	14320	13761	13800	14888	13848	16513	14145	16414	16732	14860	16267	16062	15527	14733	14400	16709	15065	19925	13942		17192	14493	17256	14866	14731	12175	14722	12712	15728	14450	16192	13793	18055	14811	16878	12826	15981	15047	16165	14235	16843	14050	15866
479	213.149	2279	2280	2254	1950	2787	2427	2490	1947	3605	3550	1875	1468	4392	3776	2576	2492	4312	3908	2115	2778	2014	2615	3012	2896		2511	2426	1109	1345	1718	1293	1974	3182	3084	2941	2417	1360	3597	2713	2433	1687	1359	1596	3598	2524	1910	2153	4096
480	213.186	8582	10245	11155	6278	10591	8913	15823	12022	17762	19848	7476	6160	24243	19382	18073	18111	21374	22820	10526	9604	18679	14678	18521	16589		9008	9358	6207	3692	10579	8736	10927	10098	14075	13470	8210	6931	20917	20283	19406	16885	9170	10853	14315	14715	14361	11222	22564
481	214.072	8582	10245	11155	6278	10591	8913	15823	12022	17762	19848	7476	6160	24243	19382	18073	18111	21374	22820	10526	9604	18679	14678	18521	16589		9008	9358	6207	3692	10579	8736	10927	10098	14075	13470	8210	6931	20917	20283	19406	16885	9170	10853	14315	14715	14361	11222	22564
482	214.087	16274	12766	9117	6294	15412	13746	7530	5802	13742	11072	15700	11436	8481	7933	11945	10140	9999	7851	6427	4554	6623	6136	8914	8817		5175	4568	6610	4910	4153	3758	26681	19219	10248	6508	3926	3413	8999	9971	9737	7529	4773	4555	8841	8773	7581	6713	9275
483	214.108	16274	12766	9117	6294	15412	13746	7530	5802	13742	11072	15700	11436	8481	7933	11945	10140	9999	7851	6427	4554	6623	6136	8914	8817		5175	4568	6610	4910	4153	3758	26681	19219	10248	6508	3926	3413	8999	9971	9737	7529	4773	4555	8841	8773	7581	6713	9275
484	214.144	8273	9866	6637	5852	9941	9008	10622	8918	14673	11828	7617	6886	13543	11600	10966	8683	14351	11915	8415	9064	10433	8726	10856	11771		8805	8024	6189	4337	8952	7421	9362	9245	14279	12070	5052	5001	11076	8623	8057	7349	4632	7150	11200	8848	7407	6579	15968
485	215.017	8177	10567	11492	9032	8920	9388	7716	9615	13750	13176	7612	6934	16056	12437	14450	11477	14822	13857	9438	8552	14725	11157	11576	13664		8439	7702	5306	8275	6740	6582	12395	9347	11158	11077	5628	4675	17978	14883	13241	14833	6419	6321	13841	14972	9539	8863	19625
486	215.033	8177	10567	11492	9032	8920	9388	7716	9615	13750	13176	7612	6934	16056	12437	14450	11477	14822	13857	9438	8552	14725	11157	11576	13664		8439	7702	5306	8275	6740	6582	12395	9347	11158	11077	5628	4675	17978	14883	13241	14833	6419	6321	13841	14972	9539	8863	19625
487	215.05	8177	10567	11492	9032	8920	9388	7716	9615	13750	13176	7612	6934	16056	12437	14450	11477	14822	13857	9438	8552	14725	11157	11576	13664		8439	7702	5306	8275	6740	6582	12395	9347	11158	11077	5628	4675	17978	14883	13241	14833	6419	6321	13841	14972	9539	8863	19625
488	215.055	10206	9410	9094	8490	11585	10301	11936	10569	12503	13772	9309	10120	9991	10296	9913	10163	11540	9540	10099	9278	8539	9253	8994	9013		8408	9090	8041	7874	10290	9386	16489	11291	12415	12647	8995	10891	11299	14450	9881	10317	8262	8856	10168	10392	10626	15117	15251
489	215.107	3767	3166	4326	3184	4479	5039	4231	3762	5181	5058	3621	4375	4205	3448	4233	3435	3850	3361	2966	3369	4254	3615	3606	3891		3533	3965	2991	2467	4021	2799	4336	3783	4452	4526	2676	2844	3767	5168	4414	5239	2709	2531	3816	3041	3979	3424	3387
490	215.164	3767	3166	4326	3184	4479	5039	4231	3762	5181	5058	3621	4375	4205	3448	4233	3435	3850	3361	2966	3369	4254	3615	3606	3891		3533	3965	2991	2467	4021	2799	4336	3783	4452	4526	2676	2844	3767	5168	4414	5239	2709	2531	3816	3041	3979	3424	3387
491	216.052	12582	11073	12000	9383	15298	14007	11998	12969	18157	15177	11777	10238	18477	17010	17086	17476	18581	17855	33583	25580	19662	17625	20708	21469		27258	23780	55042	44630	26239	22511	29696	25371	18358	21986	29011	20768	26405	22652	44176	39482	29496	25599	28025	24589	31951	28574	22242
492	216.1	12582	11073	12000	9383	15298	14007	11998	12969	18157	15177	11777	10238	18477	17010	17086	17476	18581	17855	33583	25580	19662	17625	20708	21469		27258	23780	55042	44630	26239	22511	29696	25371	18358	21986	29011	20768	26405	22652	44176	39482	29496	25599	28025	24589	31951	28574	22242
493	216.982	6743	5413	6720	5843	6747	6337	6580	5549	10077	9399	6724	5363	7852	7873	7434	6151	7821	8221	7113	6957	8588	8477	8973	6971		7827	9419	9495	8249	7071	5551	10116	8179	8945	7836	6196	6025	8654	7989	9328	8835	7787	8189	8738	6760	8786	8685	10189
494	217.014	8005	8288	6849	6056	8914	9642	8667	8637	12047	9331	7006	7049	9975	10373	11674	8091	10563	9948	9023	8859	9003	9317	9203	6559		8970	8181	9042	7636	7511	6926	10814	8815	10020	8108	7907	6876	11479	9800	12318	10771	7145	8298	10762	7774	12353	10708	10824
495	217.065	6982	6381	6855	6445	6849	8118	6353	9574	7107	6930	5083	6576	8770	8899	7236	6394	9620	8227	6775	6346	6943	8104	8908	8114		8352	7368	7203	5562	7158	5364	8231	7397	6673	7799	5947	6796	10044	7238	7420	8914	7016	7298	8312	7521	6779	7297	9299
496	217.083	6007	6145	7511	7851	5169	6034	6044	6443	6427	8268	6132	5992	8337	7697	8701	4874	8386	6728	6622	5712	5666	6182	7494	8372		8322	6512	7151	7660	6906	5846	7043	6690	6945	6693	6335	5384	6458	5648	9182	6626	7226	6202	9091	6734	8976	6564	9243
497	217.107	2185	1762	2812	2673	3423	2451	2037	2433	3220	2966	2503	1714	3857	3074	1969	2516	4236	3937	1195	2305	2885	2759	2290	2279		1991	1997	1535	879	2118	1169	2038	2426	2959	2722	1566	1301	3216	3460	3118	1926	1641	1962	4151	2885	2556	2492	4236
498	217.12	2185	1762	2812	2673	3423	2451	2037	2433	3220	2966	2503	1714	3857	3074	1969	2516	4236	3937	1195	2305	2885	2759	2290	2279		1991	1997	1535	879	2118	1169	2038	2426	2959	2722	1566	1301	3216	3460	3118	1926	1641	1962	4151	2885	2556	2492	4236
499	217.159	18469	17382	15893	17073	22446	18664	31697	29468	48409	45554	20690	16760	115881	100660	56092	53436	74724	67354	27420	25671	47004	44063	51750	50442		26508	19636	11409	11003	25855	21813	20500	17928	35230	34650	27957	22837	121977	106317	107350	97068	36762	33988	78779	71801	50463	47121	61331
500	218.033	18469	17382	15893	17073	22446	18664	31697	29468	48409	45554	20690	16760	115881	100660	56092	53436	74724	67354	27420	25671	47004	44063	51750	50442		26508	19636	11409	11003	25855	21813	20500	17928	35230	34650	27957	22837	121977	106317	107350	97068	36762	33988	78779	71801	50463	47121	61331
501	218.067	18469	17382	15893	17073	22446	18664	31697	29468	48409	45554	20690	16760	115881	100660	56092	53436	74724	67354	27420	25671	47004	44063	51750	50442		26508	19636	11409	11003	25855	21813	20500	17928	35230	34650	27957	22837	121977	106317	107350	97068	36762	33988	78779	71801	50463	47121	61331
502	218.078	19676	18973	14894	16132	19146	17508	16620	16027	22286	21792	22361	21535	22632	21705	23624	24748	17957	17699	15616	15880	15190	16197	17528	17204		17452	14389	14861	15346	20287	15495	28372	26432	16656	15534	14029	13720	11672	12407	13123	13068	14091	11802	13665	14093	18914	17972	11778
503	218.103	6762	5376	6599	6592	6389	6300	6826	6267	6861	7604	6012	6608	9280	8036	8349	7071	8307	8297	4871	5336	6649	6205	7847	6005		7052	4707	4933	4336	4967	5311	7125	7597	7707	8038	5208	3908	8419	7018	6513	6065	6225	5838	7036	7012	6920	6191	7894
504	218.118	7586	7931	7309	7037	7702	7777	8596	7618	13519	13117	9049	6461	20713	20353	14155	12047	15659	14667	6795	7703	9750	10736	13918	12579		6475	8752	3950	4152	7542	7160	12068	10980	10799	11587	8219	6870	20375	20100	19178	14942	8238	6902	15999	14875	15049	9528	14879
505	219.049	7463	8964	9226	7070	9927	6933	8401	7519	11661	8293	7382	7117	9026	10788	8923	9035	9681	10464	10399	7055	8035	8309	9316	8020		9658	7519	5734	6740	8471	8345	8742	8351	11216	9663	7432	7553	11725	9291	9926	8791	9165	5209	7907	10740	7849	8971	10280
506	219.067	4339	5988	6608	5753	5660	5539	5666	5290	6854	6332	5499	6445	7270	7508	6722	6017	7856	5678	5870	4091	6540	6035	5880	5848		5620	4825	3200	3527	6799	5060	7811	7027	7735	7956	4225	4466	9545	8391	6743	5325	4415	4726	7839	6653	5423	4450	7980
507	219.089	3674	4151	4119	4668	5419	4627	4465	5227	4988	4870	3983	3705	5555	5189	5684	4667	5590	5145	4030	3609	5764	4115	4111	4056		3102	3824	3774	4263	4475	4485	5241	4400	5477	5015	2978	3786	6450	4380	5089	4178	3968	3978	5788	4833	5231	3582	6076
508	219.138	3674	4151	4119	4668	5419	4627	4465	5227	4988	4870	3983	3705	5555	5189	5684	4667	5590	5145	4030	3609	5764	4115	4111	4056		3102	3824	3774	4263	4475	4485	5241	4400	5477	5015	2978	3786	6450	4380	5089	4178	3968	3978	5788	4833	5231	3582	6076
509	219.175	3674	4151	4119	4668	5419	4627	4465	5227	4988	4870	3983	3705	5555	5189	5684	4667	5590	5145	4030	3609	5764	4115	4111	4056		3102	3824	3774	4263	4475	4485	5241	4400	5477	5015	2978	3786	6450	4380	5089	4178	3968	3978	5788	4833	5231	3582	6076
510	220.027	7642	9048	9879	9757	9558	7817	9276	8332	8201	8432	7038	6267	7812	10047	12070	11759	11698	10410	7521	8706	10725	9681	10647	10842		8140	7947	7653	8269	9999	8543	11334	8838	8202	9363	8718	8273	8425	7317	9473	7985	9465	7390	11048	7910	10907	8185	11934
511	220.097	2298	1989	2483	2859	3877	3589	2614	2803	4341	3345	2277	2668	4577	3839	3833	3399	4379	3323	2951	2265	3792	3351	3140	2780		2563	2139	1289	1939	2360	1970	4162	2902	3455	3583	1959	2099	5953	5050	4364	4399	2270	3427	3875	3993	3927	2748	4783
512	220.146	2298	1989	2483	2859	3877	3589	2614	2803	4341	3345	2277	2668	4577	3839	3833	3399	4379	3323	2951	2265	3792	3351	3140	2780		2563	2139	1289	1939	2360	1970	4162	2902	3455	3583	1959	2099	5953	5050	4364	4399	2270	3427	3875	3993	3927	2748	4783
513	221.046	2298	1989	2483	2859	3877	3589	2614	2803	4341	3345	2277	2668	4577	3839	3833	3399	4379	3323	2951	2265	3792	3351	3140	2780		2563	2139	1289	1939	2360	1970	4162	2902	3455	3583	1959	2099	5953	5050	4364	4399	2270	3427	3875	3993	3927	2748	4783
514	221.066	8233	8637	8249	7947	7691	7991	9625	8483	11877	11627	6841	6458	12361	12670	7635	8784	12340	10963	6950	6008	8784	8131	11247	9833		7955	7623	3932	5577	6773	6291	8180	6610	9924	9466	3234	4644	10835	10896	9807	11165	5975	6278	13111	11336	9697	8345	15694
515	221.082	8233	8637	8249	7947	7691	7991	9625	8483	11877	11627	6841	6458	12361	12670	7635	8784	12340	10963	6950	6008	8784	8131	11247	9833		7955	7623	3932	5577	6773	6291	8180	6610	9924	9466	3234	4644	10835	10896	9807	11165	5975	6278	13111	11336	9697	8345	15694
516	221.094	3564	3316	4946	4676	5071	4692	4890	3746	5789	6486	4948	3209	7014	5677	5935	4694	6333	5705	4023	3585	6168	4355	4349	4921		5275	4012	2949	2880	2994	3406	4150	3545	5160	5741	2672	2805	4689	5441	3953	4175	3245	4365	5384	5495	4729	3514	6685
517	221.118	3564	3316	4946	4676	5071	4692	4890	3746	5789	6486	4948	3209	7014	5677	5935	4694	6333	5705	4023	3585	6168	4355	4349	4921		5275	4012	2949	2880	2994	3406	4150	3545	5160	5741	2672	2805	4689	5441	3953	4175	3245	4365	5384	5495	4729	3514	6685
518	221.154	3564	3316	4946	4676	5071	4692	4890	3746	5789	6486	4948	3209	7014	5677	5935	4694	6333	5705	4023	3585	6168	4355	4349	4921		5275	4012	2949	2880	2994	3406	4150	3545	5160	5741	2672	2805	4689	5441	3953	4175	3245	4365	5384	5495	4729	3514	6685
519	222.041	1915	3238	2618	3092	2900	3900	3354	3898	4116	3216	2621	2932	3476	3921	3985	2715	4520	3791	2523	2773	3238	3922	3235	2635		3429	2757	3261	2251	2776	2902	4655	3144	4026	3110	2026	1968	2784	4315	3230	3923	1985	2090	4179	3236	3582	3735	4176
520	222.077	1915	3238	2618	3092	2900	3900	3354	3898	4116	3216	2621	2932	3476	3921	3985	2715	4520	3791	2523	2773	3238	3922	3235	2635		3429	2757	3261	2251	2776	2902	4655	3144	4026	3110	2026	1968	2784	4315	3230	3923	1985	2090	4179	3236	3582	3735	4176
521	222.112	6179	6132	7579	6438	7055	6553	6570	8419	6725	8095	5644	6905	7510	8860	6090	8037	7564	6857	5255	7065	6311	7585	8127	7367		6372	6514	6552	5612	8404	7562	5701	9160	7949	8123	6134	7499	5809	7649	6657	7999	7251	8002	7028	8272	6198	6784	6847
522	223.042	6179	6132	7579	6438	7055	6553	6570	8419	6725	8095	5644	6905	7510	8860	6090	8037	7564	6857	5255	7065	6311	7585	8127	7367		6372	6514	6552	5612	8404	7562	5701	9160	7949	8123	6134	7499	5809	7649	6657	7999	7251	8002	7028	8272	6198	6784	6847
523	223.061	10129	10059	12269	11395	12741	11058	12404	12504	12950	13178	10285	9739	12028	12674	9656	10198	11404	11224	8852	10015	9953	12717	7770	9725		10782	10808	6837	8276	8891	9216	9253	10861	10815	12280	8458	8600	12845	13595	8632	8235	7943	9062	9880	10559	9196	10304	13305
524	223.075	10129	10059	12269	11395	12741	11058	12404	12504	12950	13178	10285	9739	12028	12674	9656	10198	11404	11224	8852	10015	9953	12717	7770	9725		10782	10808	6837	8276	8891	9216	9253	10861	10815	12280	8458	8600	12845	13595	8632	8235	7943	9062	9880	10559	9196	10304	13305
525	223.097	4465	3708	5003	4019	4535	5052	4259	4357	5581	5688	4131	3810	5200	5105	5747	5250	4722	4442	3874	3366	3836	3726	4120	4128		5142	3924	3280	4087	3903	4154	4608	4803	4196	3762	3211	3352	5446	4999	4259	3452	3031	4190	4865	3768	3264	5097	4282
526	223.108	4465	3708	5003	4019	4535	5052	4259	4357	5581	5688	4131	3810	5200	5105	5747	5250	4722	4442	3874	3366	3836	3726	4120	4128		5142	3924	3280	4087	3903	4154	4608	4803	4196	3762	3211	3352	5446	4999	4259	3452	3031	4190	4865	3768	3264	5097	4282
527	223.133	4465	3708	5003	4019	4535	5052	4259	4357	5581	5688	4131	3810	5200	5105	5747	5250	4722	4442	3874	3366	3836	3726	4120	4128		5142	3924	3280	4087	3903	4154	4608	4803	4196	3762	3211	3352	5446	4999	4259	3452	3031	4190	4865	3768	3264	5097	4282
528	223.169	9589	10216	12246	10090	13649	10848	16542	14191	16314	15069	12137	11619	17508	15726	15039	13546	18838	17999	12281	10203	12826	13463	14591	12835		13982	11940	10935	8830	11565	10901	11584	9798	12691	13318	9993	10783	13696	14438	16281	15001	14685	12387	14047	15891	15805	15204	15951
529	223.206	6634	5785	6926	6734	25031	30233	11600	10988	29804	32574	8566	8634	42456	44225	12228	11358	29983	26938	8941	8392	13652	15634	14514	19483		10234	9923	4503	5967	8264	7930	10593	9362	13671	13990	8450	7464	19702	19161	25234	31531	14763	14354	14465	14721	25820	24483	20145
530	224.078	6634	5785	6926	6734	25031	30233	11600	10988	29804	32574	8566	8634	42456	44225	12228	11358	29983	26938	8941	8392	13652	15634	14514	19483		10234	9923	4503	5967	8264	7930	10593	9362	13671	13990	8450	7464	19702	19161	25234	31531	14763	14354	14465	14721	25820	24483	20145
531	224.092	21514	22778	19900	19734	22711	24188	21634	22227	24954	25805	23069	19782	33986	29092	25489	22811	25934	26045	24846	23712	27929	26348	27197	25355		26295	26339	29383	26411	24158	24701	26974	27985	25091	23562	24502	22665	34755	30848	39143	35011	33697	26117	33428	29633	35806	32167	31279
532	225.006	4530	4266	5878	4591	6910	4857	6564	6682	7717	6457	5073	3125	6526	6372	3841	4021	6795	4977	3908	3250	4687	4354	3983	4175		2992	3806	1983	3069	3581	3480	3836	2357	5725	4306	2359	1669	5993	3999	4062	4599	2159	2887	7227	6447	4520	3627	7327
533	225.04	14814	14645	16239	11922	18125	19848	26632	20168	25711	21819	14545	11444	14517	13911	10871	10614	16113	14245	5875	6273	12657	10693	11559	10300		9257	9373	6133	6465	7276	7823	11260	10472	14189	12285	5387	6924	11081	13405	12286	11072	5097	4854	20853	20623	8966	7690	22180
534	225.064	13593	13151	16704	14800	19281	18968	20824	19566	24424	23807	17604	15863	30921	28475	18529	17297	24578	22405	17572	17814	21835	21173	17508	18488		18403	14866	11958	11887	16268	15195	15236	14700	20283	17750	17577	15683	21822	23780	25303	24890	20827	17222	39291	30616	24541	21188	26214
535	225.076	16716	11202	17526	15856	18190	17667	17776	17830	18378	16588	16953	13937	19504	19641	16939	15572	17712	17735	15744	15248	18446	17799	17486	18864		12985	11235	11128	14085	15092	10104	14830	14295	16598	16033	15232	13910	16536	19221	18080	16700	15648	15522	21516	19121	13476	19351	22266
536	225.087	16716	11202	17526	15856	18190	17667	17776	17830	18378	16588	16953	13937	19504	19641	16939	15572	17712	17735	15744	15248	18446	17799	17486	18864		12985	11235	11128	14085	15092	10104	14830	14295	16598	16033	15232	13910	16536	19221	18080	16700	15648	15522	21516	19121	13476	19351	22266
537	225.113	16716	11202	17526	15856	18190	17667	17776	17830	18378	16588	16953	13937	19504	19641	16939	15572	17712	17735	15744	15248	18446	17799	17486	18864		12985	11235	11128	14085	15092	10104	14830	14295	16598	16033	15232	13910	16536	19221	18080	16700	15648	15522	21516	19121	13476	19351	22266
538	225.149	8737	7422	7741	8491	8472	6722	9444	8972	9123	10122	8890	7933	11458	10733	9289	7986	11211	10617	7938	6474	9373	7768	9819	10717		7642	7987	7748	6191	7166	6734	8683	7562	9329	8169	7579	6413	9300	8389	9845	9144	7815	9059	9511	8108	9694	8343	10288
539	225.185	4448	4376	4292	4454	4165	5515	5951	4918	6085	5754	5410	4398	5810	7078	4676	4755	5966	6499	4358	3659	7477	6191	4546	5858		4938	3626	3840	2568	4539	4325	5692	5134	6147	6244	3626	3941	5289	5408	5552	4787	3890	4984	7221	6697	6576	4639	9134
540	225.221	36932	34263	38045	39166	34062	31927	33822	31337	37373	33453	36603	33975	36939	34821	39003	31477	39647	33142	37327	31905	35430	35765	37500	31281		39715	31549	37741	33958	35476	28952	35538	29564	32045	29552	33474	30744	32393	30951	37587	31317	40144	29855	39105	32547	34949	29635	35886
541	226.07	3644	3801	4354	3768	4975	3731	4133	2769	4302	4197	3459	2771	3368	3847	4682	3163	5115	3652	3041	3665	3974	4458	4442	3855		3933	3404	2980	4059	3195	3837	3202	4887	3790	3079	3526	3715	3931	3953	3233	3381	3825	2672	3972	4079	4028	3577	3396
542	226.966	37222	39135	45276	42531	46664	42042	52340	49191	77315	69287	32570	30398	76910	66426	55405	45787	80107	71900	28946	28618	55281	53111	58439	50352		33476	32068	18780	16008	41065	32431	43668	36368	71192	58026	23658	19606	67647	62062	47748	44172	30051	30344	64167	62561	44184	34726	90049
543	227.002	12996	11368	14137	12268	15252	11698	18656	16178	20219	20052	12430	9061	19829	18898	15329	15255	20051	19991	8654	10545	14693	15751	16042	14922		12047	12534	6633	6101	11218	8535	14347	11291	18700	15083	9762	9464	17762	14628	12125	14994	8172	10355	19093	15917	14504	11375	19636
544	227.037	12996	11368	14137	12268	15252	11698	18656	16178	20219	20052	12430	9061	19829	18898	15329	15255	20051	19991	8654	10545	14693	15751	16042	14922		12047	12534	6633	6101	11218	8535	14347	11291	18700	15083	9762	9464	17762	14628	12125	14994	8172	10355	19093	15917	14504	11375	19636
545	227.068	7454	6822	6431	6926	5820	7455	9133	8111	8949	8243	6638	5459	10270	7800	9220	8870	10280	10265	6584	4925	9626	9758	8492	7646		6594	5655	4357	4595	6441	4343	7219	6757	9144	9627	4295	3820	9538	8974	9197	8043	5895	5385	10388	10190	8334	6698	13265
546	227.092	3646	3407	3386	4257	3928	3812	4580	5104	5131	6126	3585	2945	7153	6307	6209	4666	6541	7311	4108	4017	5180	5713	4033	5744		3889	3653	2511	3138	4388	3391	4260	3853	6580	5278	2392	3386	5794	5458	4952	4541	3546	3322	6161	6000	4613	3612	7917
547	227.103	7019	7053	4329	3270	6437	6437	4029	4963	3935	3979	4119	4059	3743	4026	4365	5154	4135	4812	3410	3924	3329	3389	4446	3925		3579	3642	3197	2936	3216	3074	8429	9040	3876	4426	3165	4663	4537	4114	4550	3280	2992	2422	4141	3492	3193	3441	3983
548	227.129	15813	15743	14791	14293	16424	14898	17917	16844	15666	15467	13800	16075	15529	12532	17507	14848	13475	14001	13867	16722	13771	14220	14418	16017		14356	14959	13372	14902	15484	14337	15343	15932	13912	14372	12785	14387	17716	11835	16150	14505	14775	15094	16352	16037	13980	13711	13701
549	227.164	9740	8960	8550	8686	12077	10604	10329	12100	12027	10375	8908	6811	12484	12588	8149	9502	13938	11627	9572	8787	10505	11858	9898	11012		9628	8444	7561	5609	10843	9767	9904	8105	12623	11978	6408	7377	11630	10304	8489	8129	10101	9625	9565	10937	9665	8663	11186
550	227.201	9740	8960	8550	8686	12077	10604	10329	12100	12027	10375	8908	6811	12484	12588	8149	9502	13938	11627	9572	8787	10505	11858	9898	11012		9628	8444	7561	5609	10843	9767	9904	8105	12623	11978	6408	7377	11630	10304	8489	8129	10101	9625	9565	10937	9665	8663	11186
551	228.007	9740	8960	8550	8686	12077	10604	10329	12100	12027	10375	8908	6811	12484	12588	8149	9502	13938	11627	9572	8787	10505	11858	9898	11012		9628	8444	7561	5609	10843	9767	9904	8105	12623	11978	6408	7377	11630	10304	8489	8129	10101	9625	9565	10937	9665	8663	11186
552	228.032	17856	16691	19827	13739	19503	19046	24348	21741	26098	26864	15640	13256	53373	45765	31182	30399	45572	44565	27494	22751	39925	37379	46467	42717		18993	20005	11596	11285	16339	13988	16720	17968	22319	22271	15501	13217	59275	50522	47190	43096	30016	29624	61505	54764	43294	33140	66659
553	228.16	17856	16691	19827	13739	19503	19046	24348	21741	26098	26864	15640	13256	53373	45765	31182	30399	45572	44565	27494	22751	39925	37379	46467	42717		18993	20005	11596	11285	16339	13988	16720	17968	22319	22271	15501	13217	59275	50522	47190	43096	30016	29624	61505	54764	43294	33140	66659
554	229.027	5516	5909	5028	4894	5166	4762	6530	5348	8591	6812	5388	4049	8215	8188	8283	6111	8987	7645	6060	5255	7424	6754	7311	7438		5860	5128	4598	3564	4528	5048	6121	5152	5418	6179	5335	3998	8600	7626	8301	7888	5451	5424	9232	8101	6857	5944	11719
555	229.083	13308	14952	17127	18787	17401	15735	19411	15838	17924	16068	16844	15370	19737	19141	20705	15820	23478	18406	18696	17870	19295	19842	18782	17648		16203	17169	16149	15207	19321	15175	15510	16825	17626	15728	16438	14493	21429	16538	19389	19734	17433	18203	17027	18658	17562	17225	18822
556	229.098	13308	14952	17127	18787	17401	15735	19411	15838	17924	16068	16844	15370	19737	19141	20705	15820	23478	18406	18696	17870	19295	19842	18782	17648		16203	17169	16149	15207	19321	15175	15510	16825	17626	15728	16438	14493	21429	16538	19389	19734	17433	18203	17027	18658	17562	17225	18822
557	229.119	14495	13657	14251	13324	12302	12395	13860	10397	17807	12460	11721	9456	16657	14208	18892	15198	16599	16974	13283	14954	15546	15008	15882	14693		13660	14700	14244	12382	15149	14295	15039	14402	14473	15230	13106	11582	19374	15586	13605	14596	14877	11028	15344	14751	13748	13412	18866
558	229.144	14495	13657	14251	13324	12302	12395	13860	10397	17807	12460	11721	9456	16657	14208	18892	15198	16599	16974	13283	14954	15546	15008	15882	14693		13660	14700	14244	12382	15149	14295	15039	14402	14473	15230	13106	11582	19374	15586	13605	14596	14877	11028	15344	14751	13748	13412	18866
559	230.002	9981	10746	10027	11761	11162	9999	11255	10511	12457	9652	11686	9187	11768	12377	10328	11485	12926	12279	10512	9501	11562	10550	10274	11019		11032	9734	10210	10150	9252	8894	14700	14182	11599	11215	9617	7436	12449	11143	12251	10704	10385	8752	12017	11180	12514	12223	12013
560	230.012	3279	2988	4247	2848	3615	3214	4007	2505	6136	4508	3636	3064	5300	4110	4345	3400	5025	4456	3067	2813	3214	3508	4621	3616		3284	2893	3035	2599	4406	3113	4126	3908	3472	3821	2844	2761	5417	4651	3913	3406	3355	3129	4809	4650	3684	4144	4695
561	230.067	46416	41594	50455	42740	42828	39803	47001	38474	41995	43551	45846	39737	47286	38259	44497	40830	41671	41341	43634	44770	43631	42284	43299	40914		43218	40226	48495	44731	43514	38327	48359	42687	41411	35735	43069	35999	40766	38740	41667	39224	46616	40639	40883	39819	44250	36450	38185
562	230.102	3678	4261	5706	3342	2914	4293	4042	4291	4157	3842	4220	3621	4654	4206	4467	3203	5139	3193	3610	3638	4494	4164	3956	4297		4677	4478	3943	4856	3867	3631	4412	4551	3355	4036	3806	5313	4977	3530	4462	4603	3577	4465	3936	4427	4251	3894	4528
563	230.115	5969	3978	4584	6076	6182	5094	5386	5720	7298	7283	4714	3480	8818	7388	6869	4736	9035	7437	5360	5569	6037	5705	7234	6825		5297	5529	5405	5141	5352	4390	6229	5792	6478	6388	5656	3896	8411	7183	7938	6986	5704	4705	10831	8668	7006	6880	9949
564	231.012	5969	3978	4584	6076	6182	5094	5386	5720	7298	7283	4714	3480	8818	7388	6869	4736	9035	7437	5360	5569	6037	5705	7234	6825		5297	5529	5405	5141	5352	4390	6229	5792	6478	6388	5656	3896	8411	7183	7938	6986	5704	4705	10831	8668	7006	6880	9949
565	231.031	8800	9343	9234	8934	10599	9354	11422	9092	12703	13179	6247	7527	13504	14379	11793	10650	14885	12081	9001	8351	12038	11535	12327	10337		7764	9326	6655	5778	7197	6415	9178	7729	13342	11827	6320	5937	15384	11768	9918	10731	6959	6645	13199	14436	10630	8841	20701
566	231.048	8800	9343	9234	8934	10599	9354	11422	9092	12703	13179	6247	7527	13504	14379	11793	10650	14885	12081	9001	8351	12038	11535	12327	10337		7764	9326	6655	5778	7197	6415	9178	7729	13342	11827	6320	5937	15384	11768	9918	10731	6959	6645	13199	14436	10630	8841	20701
567	231.087	5605	6007	5655	4932	6046	5970	7177	6336	7054	8529	5142	4521	9954	7998	6485	6288	8592	9364	6617	5340	7652	8611	7119	5834		5214	4532	4041	4190	5211	3190	6868	6639	5643	7405	4546	4341	7903	5416	6715	6013	4735	5269	9850	6682	5710	5900	8503
568	231.099	2772	3445	3275	2933	3930	3328	3518	3539	4399	4587	3379	2580	5910	5075	3380	3211	4726	5498	3396	2978	4117	3869	3831	4498		3792	3246	2163	2696	3677	3049	3044	3174	3683	3688	2589	2366	5835	5057	4445	3523	3763	4153	4585	4060	3494	4130	6147
569	231.136	2772	3445	3275	2933	3930	3328	3518	3539	4399	4587	3379	2580	5910	5075	3380	3211	4726	5498	3396	2978	4117	3869	3831	4498		3792	3246	2163	2696	3677	3049	3044	3174	3683	3688	2589	2366	5835	5057	4445	3523	3763	4153	4585	4060	3494	4130	6147
570	232.028	12536	13031	11123	10133	12854	10990	11241	13161	10086	12276	10142	10695	12986	10788	12274	10971	12994	9267	11986	12060	12143	9747	10195	10891		11470	11100	10558	11637	11973	10239	12450	13622	11825	8973	10958	11533	12619	10086	11760	10093	10953	11670	12060	12829	10174	11956	13282
571	232.046	5078	4568	5406	6474	5825	5092	5450	4795	5958	5878	4434	4486	6853	6735	6336	5159	6929	7174	6600	7374	13060	14020	9686	9449		19529	15662	12784	11696	19600	15496	22524	20807	24028	18109	11647	10663	15890	13187	11157	10282	10023	7991	15383	14146	13443	13101	10671
572	232.061	5078	4568	5406	6474	5825	5092	5450	4795	5958	5878	4434	4486	6853	6735	6336	5159	6929	7174	6600	7374	13060	14020	9686	9449		19529	15662	12784	11696	19600	15496	22524	20807	24028	18109	11647	10663	15890	13187	11157	10282	10023	7991	15383	14146	13443	13101	10671
573	232.117	15024	12772	16004	13329	14097	13274	14491	15785	19792	16771	10743	8654	28949	28019	19321	19608	27110	23636	15751	15171	26151	22490	24842	23456		12656	13652	8140	8146	15725	13360	15644	13532	20493	16702	10088	10777	25878	21959	22319	21860	16311	12850	26152	26209	20149	18442	31919
574	233.01	15024	12772	16004	13329	14097	13274	14491	15785	19792	16771	10743	8654	28949	28019	19321	19608	27110	23636	15751	15171	26151	22490	24842	23456		12656	13652	8140	8146	15725	13360	15644	13532	20493	16702	10088	10777	25878	21959	22319	21860	16311	12850	26152	26209	20149	18442	31919
575	233.065	15024	12772	16004	13329	14097	13274	14491	15785	19792	16771	10743	8654	28949	28019	19321	19608	27110	23636	15751	15171	26151	22490	24842	23456		12656	13652	8140	8146	15725	13360	15644	13532	20493	16702	10088	10777	25878	21959	22319	21860	16311	12850	26152	26209	20149	18442	31919
576	233.079	15024	12772	16004	13329	14097	13274	14491	15785	19792	16771	10743	8654	28949	28019	19321	19608	27110	23636	15751	15171	26151	22490	24842	23456		12656	13652	8140	8146	15725	13360	15644	13532	20493	16702	10088	10777	25878	21959	22319	21860	16311	12850	26152	26209	20149	18442	31919
577	233.092	12931	11860	16043	15622	17517	15561	14801	13836	21493	20361	16085	13646	21232	19022	20887	20894	22563	21317	14591	12548	19933	18906	19988	20229		17451	19177	13418	12888	14445	15130	18816	17135	21559	22134	14041	12253	28159	25481	18838	17844	24874	22516	25588	24355	19385	18638	22033
578	233.117	12712	13836	14091	13925	15043	12983	14775	16203	17519	14084	13187	13516	19440	13937	17516	17523	17907	17472	16604	15325	19764	16641	16819	17534		15064	15170	14010	13572	12482	13574	15706	14713	15785	14655	14001	11624	20953	20923	17071	18293	16596	15695	19003	18015	16332	16083	19416
579	233.154	14341	15776	14199	16940	17040	13453	17320	15343	16983	13745	15386	13874	14863	16133	15907	16347	15284	15948	16270	14181	16541	15830	14237	14545		17568	15386	15271	16846	17073	15378	16314	16752	17075	15216	15770	14870	16267	13918	16451	15609	16764	15190	21172	12063	17145	14033	16035
580	234.061	137634	126215	142927	129290	133130	129354	133947	130343	133709	122240	148166	137815	139462	128381	143737	142110	137122	129801	147406	147039	142025	135971	129638	132547		140685	139065	149178	143326	148557	138178	142012	141808	122877	124584	153295	142368	131157	130306	146514	145406	153878	137883	139127	134403	140853	130469	117604
581	234.077	7433	8567	7247	8019	9025	8686	9870	7349	11605	10780	7481	6630	11553	9564	8917	9140	9983	10660	7505	6707	8470	8756	7517	8842		6656	8266	5563	5447	7185	6417	9104	10093	9711	8021	5676	5208	11338	10835	9116	8070	6686	4655	12127	10385	8111	7981	13004
582	234.985	7433	8567	7247	8019	9025	8686	9870	7349	11605	10780	7481	6630	11553	9564	8917	9140	9983	10660	7505	6707	8470	8756	7517	8842		6656	8266	5563	5447	7185	6417	9104	10093	9711	8021	5676	5208	11338	10835	9116	8070	6686	4655	12127	10385	8111	7981	13004
583	235.041	5310	5329	6060	6393	5459	4792	6667	5273	6723	7942	4668	3552	7421	8118	5625	6055	6700	7432	5038	4421	6071	8856	6087	5700		5409	4766	3438	3355	3831	4716	7199	6181	6441	5888	3305	4641	8557	7067	5459	7383	5576	4061	8587	5967	5450	5289	9545
584	235.097	5310	5329	6060	6393	5459	4792	6667	5273	6723	7942	4668	3552	7421	8118	5625	6055	6700	7432	5038	4421	6071	8856	6087	5700		5409	4766	3438	3355	3831	4716	7199	6181	6441	5888	3305	4641	8557	7067	5459	7383	5576	4061	8587	5967	5450	5289	9545
585	235.169	5372	4185	4114	4139	4309	4537	4920	4752	5786	5902	5534	3562	6558	6011	5753	4324	5860	5426	3689	3825	4995	5089	5665	4862		3335	4149	2510	2759	3307	4058	3843	4066	5218	4707	3674	3220	5510	5746	5593	4340	4499	4063	5107	5440	3967	4200	6264
586	236.036	2999	2851	3357	2899	5012	2780	4045	3176	3896	4770	3098	3099	4661	5167	5073	4919	5703	4521	5741	5201	6717	4898	5947	5388		6268	5663	5027	5208	3287	2929	5544	5390	3884	5132	4876	4341	7307	6193	8207	7140	6849	5045	7683	7923	5324	5938	6415
587	236.076	6912	7194	6404	7238	6137	5923	6293	6572	7132	6520	7355	7043	6975	6735	6723	6349	7119	5639	7608	6332	7492	7293	4747	7748		6759	6559	7510	7084	6991	7079	6046	7264	6758	6134	6685	6071	6909	7076	7399	6128	6436	6472	7372	7549	7581	7894	5995
588	236.092	8884	12361	10681	10994	9787	9277	8059	10282	8906	8620	8720	9355	9120	9986	11009	9219	9578	7409	9174	9519	9643	10985	8389	8886		9522	9759	8339	8803	10249	8950	11218	11228	7863	9193	9631	10021	7480	9373	8187	9317	9246	9519	8900	8948	8408	7400	8778
589	237.04	3853	4642	5251	4395	5206	3708	4163	4397	4676	4170	3938	3919	4940	5080	4011	4380	5205	4382	3909	3802	4382	4431	4609	5244		3930	4486	3760	4273	4771	3413	3612	3977	4948	5677	3948	4088	3869	4117	3907	4933	3278	4322	5671	4851	3472	3844	5843
590	237.077	10125	11210	9346	11260	10360	9775	10289	11623	10197	12785	8519	11600	10265	9350	11718	11597	9909	11358	9896	9135	9782	10575	9217	9766		9778	12210	9026	10824	9459	9396	9244	11518	10169	11039	9200	9683	10169	12882	10365	10484	8637	10122	10339	12060	11202	9960	14533
591	237.091	11972	11310	10982	12528	11276	10300	13427	11764	13332	13796	12575	12071	13725	13532	14595	13364	13679	12383	10324	10263	12946	13208	11523	11993		11736	12489	12257	10444	12207	11812	11431	13215	13637	13091	9353	10381	15161	13440	13163	13061	11439	11351	14452	10807	13358	9809	16490
592	237.112	27808	23839	25018	23073	28729	24563	29799	26766	28066	28472	26456	23333	35912	29045	35427	34754	37067	33594	25643	27964	35868	37430	35022	30478		35869	30535	25798	25089	24162	23422	25296	22690	29149	31252	23188	20831	42917	40508	41566	38153	32467	27656	46718	44594	45678	39814	46144
593	237.124	7100	6700	8920	7740	7624	6924	8950	7193	10004	10975	7812	6579	15055	12002	12779	12691	11818	14179	7510	6508	9862	10148	9421	8297		8949	8977	7234	5937	6416	5890	9954	8038	8975	6833	6008	6121	14717	12126	11497	11841	9352	9060	16575	14885	11061	7840	16715
594	237.221	7377	6117	6688	7039	7581	5821	7155	7393	7381	6938	7831	6248	8926	7442	8225	9594	7708	6902	8111	6196	7326	6912	7159	7083		7239	7185	8420	7128	6895	6689	5985	7672	7200	7585	7860	6209	8325	7539	8137	8491	7506	7808	8219	8832	7168	6600	7696
595	238.034	5620	4198	5513	5407	7794	4886	5573	6296	6022	4860	7586	5605	4770	4903	5714	7112	5269	5844	5001	6123	5911	5455	4970	6261		5781	5328	5928	5560	7604	5709	6830	4779	7475	4903	6544	5804	4791	6472	6763	6568	5086	5628	5102	5835	5497	6490	3612
596	238.056	8748	9264	10587	9288	15289	13544	15743	12439	21255	17024	9390	8123	28687	21933	17469	17324	27565	27407	10831	9712	19546	16194	18874	18448		9058	10041	4827	4423	8463	7670	11232	8732	16783	15170	8608	6490	25328	21102	16279	16468	9573	9530	28288	20483	12885	13509	29969
597	238.094	5453	3780	4356	4248	4471	3812	4952	4222	5441	6347	3909	4733	7227	6718	5684	6220	6588	6806	4176	4665	5354	5901	5289	5502		5850	4235	3573	3682	4441	5045	5838	4910	5200	5267	3973	2786	7694	5725	5854	4321	3452	4834	7193	7145	5029	4130	7701
598	238.891	5453	3780	4356	4248	4471	3812	4952	4222	5441	6347	3909	4733	7227	6718	5684	6220	6588	6806	4176	4665	5354	5901	5289	5502		5850	4235	3573	3682	4441	5045	5838	4910	5200	5267	3973	2786	7694	5725	5854	4321	3452	4834	7193	7145	5029	4130	7701
599	238.979	8240	7061	7919	7750	7704	8202	9935	8388	10635	9558	7499	5961	11330	9102	9499	9320	12268	11050	6880	5437	7920	9600	7887	7650		6488	6856	4555	3898	6597	5621	10646	8571	10648	7055	5315	4762	10730	13016	9778	10005	5972	5260	9889	9769	7476	6879	12161
600	239.004	8240	7061	7919	7750	7704	8202	9935	8388	10635	9558	7499	5961	11330	9102	9499	9320	12268	11050	6880	5437	7920	9600	7887	7650		6488	6856	4555	3898	6597	5621	10646	8571	10648	7055	5315	4762	10730	13016	9778	10005	5972	5260	9889	9769	7476	6879	12161
601	239.035	4396	4742	3731	3706	4017	4198	4233	4797	6432	7662	4715	3566	6177	5674	5995	4445	7865	5668	4857	3476	4107	4258	6201	4421		3609	3476	3965	3154	3497	3546	5349	5104	6109	5849	2880	2553	6365	7672	5313	4569	4027	3522	5764	6444	3773	4822	9689
602	239.067	6278	5212	6720	5051	6526	6091	7288	6677	10625	10216	5920	6233	10385	10326	7705	6930	10224	9019	5392	6177	8158	7894	7811	8047		7275	5700	4905	3291	5282	4683	6626	5778	8035	7625	4457	4872	9935	9688	8585	7402	5928	5069	10462	8706	6994	6595	14165
603	239.092	8671	9907	8436	9110	8071	8168	10578	9243	13788	11938	6973	6641	16539	14364	11953	9897	14850	15821	10131	9623	12050	14549	13220	13069		9421	8168	6695	7682	7620	7864	11015	10755	10232	11430	7827	5682	14213	12128	12376	10347	8323	9543	14530	13625	13722	9572	17468
604	239.103	8671	9907	8436	9110	8071	8168	10578	9243	13788	11938	6973	6641	16539	14364	11953	9897	14850	15821	10131	9623	12050	14549	13220	13069		9421	8168	6695	7682	7620	7864	11015	10755	10232	11430	7827	5682	14213	12128	12376	10347	8323	9543	14530	13625	13722	9572	17468
605	239.201	8119	6678	8135	5816	6761	6729	8560	8663	8840	9849	5296	6793	30477	29869	24284	20331	31353	28375	14965	15492	24689	24427	23781	25356		7981	7382	5513	8258	8091	6765	6622	9033	9806	11220	8094	6440	26202	26058	21569	19714	14231	14633	29849	26106	12188	12249	40477
606	239.237	11859	10463	12788	10674	11707	13809	13048	15371	22141	21998	12334	12045	25507	20879	20005	16642	25132	25525	13454	10793	17702	15380	20986	24982		16656	12591	9574	8231	14089	13001	12486	9120	17505	15043	9965	10601	20536	17685	17172	15448	13083	10348	23493	26066	17921	14797	27708
607	239.999	9622	6674	9595	7695	9417	7990	9898	7635	14097	11620	8301	8364	15162	12619	12124	11029	14310	13429	9548	6485	10957	12540	11061	10764		9177	7672	10092	6219	9846	7919	12346	11862	10046	9857	7628	6482	14107	12864	12335	11166	9759	8110	13842	11123	12609	9468	17027
608	240.067	15104	12593	11490	14236	12830	11193	11106	11188	13623	11116	10437	11938	18231	17680	18370	15462	19975	18215	14366	15439	15101	13729	16125	16450		15669	14276	14366	13283	15643	13452	16296	14448	14719	15655	15229	12411	19680	19700	14425	15380	14748	12818	19435	19941	16565	13315	20386
609	240.099	9323	8654	9419	9924	9950	9404	13042	11647	14255	12353	9795	8959	15897	13882	13401	11846	21932	16658	8588	8606	13120	12093	12252	12235		7344	9289	7492	7206	12178	8107	9469	11068	10368	11880	11891	12469	18282	15114	33865	27411	10663	9744	15936	14927	11868	11758	17087
610	241.018	6869	8676	5031	5346	12123	12720	4793	4349	5104	4828	4690	4377	5479	6641	4893	5256	6689	5478	5159	5643	8868	6341	4926	5054		4250	4086	11141	10899	6227	4680	7630	7015	12146	11726	4071	4487	11013	10117	5773	6711	5311	4377	6360	6274	5484	4404	11795
611	241.086	3778	5222	4121	5200	5023	5509	5340	4524	7002	6410	4615	3519	7041	5833	5533	5148	6528	7248	4314	3845	6381	4981	5088	4777		4113	3196	3008	2936	4441	3673	5351	5072	5320	5027	3874	3313	6510	4787	5956	4056	2935	4259	5088	5032	5422	4441	6435
612	241.217	10701	9044	8958	9675	13022	10306	10929	9633	17275	17882	9148	8306	13929	15204	15172	13751	17977	16015	11057	9137	12770	11913	14162	14650		10003	9398	9620	8297	7836	8869	8321	6804	10883	11581	6540	5856	19001	18458	16829	15048	10804	10138	17324	15562	7600	9126	20307
613	242.009	10701	9044	8958	9675	13022	10306	10929	9633	17275	17882	9148	8306	13929	15204	15172	13751	17977	16015	11057	9137	12770	11913	14162	14650		10003	9398	9620	8297	7836	8869	8321	6804	10883	11581	6540	5856	19001	18458	16829	15048	10804	10138	17324	15562	7600	9126	20307
614	242.078	9142	10169	9277	7406	13049	9844	12257	10554	14310	14206	9423	7040	19853	17572	19043	15945	19517	19501	13812	14145	18770	16113	16111	13925		8702	7016	5328	5683	8130	8333	11910	9827	13758	12099	5172	5038	24369	18587	16683	14893	9364	8277	20289	19482	12755	11074	26858
615	242.09	9142	10169	9277	7406	13049	9844	12257	10554	14310	14206	9423	7040	19853	17572	19043	15945	19517	19501	13812	14145	18770	16113	16111	13925		8702	7016	5328	5683	8130	8333	11910	9827	13758	12099	5172	5038	24369	18587	16683	14893	9364	8277	20289	19482	12755	11074	26858
616	242.14	4257	4367	5227	4659	5747	3728	3921	4953	4871	5111	4488	2963	6490	6664	6305	4419	6955	6747	4956	3992	5803	4983	5372	4376		5424	4675	3326	2881	3799	3421	3823	3704	4228	5590	2922	2855	6094	5748	5320	5627	3920	3929	5999	6343	4403	3818	7980
617	242.175	4257	4367	5227	4659	5747	3728	3921	4953	4871	5111	4488	2963	6490	6664	6305	4419	6955	6747	4956	3992	5803	4983	5372	4376		5424	4675	3326	2881	3799	3421	3823	3704	4228	5590	2922	2855	6094	5748	5320	5627	3920	3929	5999	6343	4403	3818	7980
618	243.027	6767	3780	3761	6331	5735	4758	3575	3570	4289	4142	5652	6578	5517	4580	6290	6046	6323	6060	2720	2680	3936	3637	3762	3401		2867	5654	2886	5910	3060	2607	5512	4479	4459	5643	5366	5765	4811	6056	5959	3934	2679	2469	3892	2764	3515	3612	5603
619	243.062	4681	4781	5827	4030	5479	4989	5411	5055	5269	5405	5174	4058	9906	10420	10707	9889	8703	10753	6552	5615	6185	5582	7036	8201		5449	4498	4043	4265	4076	4234	6351	5550	8075	4638	5015	3901	7834	5413	6279	7777	4785	4590	6575	5462	5290	5026	8538
620	243.115	7263	7240	7468	6452	7706	7120	8023	8578	9685	9721	6380	7306	10657	8776	7256	7940	12049	10953	6254	5926	9520	8100	9002	7350		6008	6778	4811	4461	6692	7163	6058	6107	8720	7105	7084	5196	7942	8728	8918	7059	3707	4909	10521	7857	7276	5849	12374
621	243.134	7263	7240	7468	6452	7706	7120	8023	8578	9685	9721	6380	7306	10657	8776	7256	7940	12049	10953	6254	5926	9520	8100	9002	7350		6008	6778	4811	4461	6692	7163	6058	6107	8720	7105	7084	5196	7942	8728	8918	7059	3707	4909	10521	7857	7276	5849	12374
622	243.14	7093	6307	6915	5538	7399	6154	6723	4670	9829	8036	6048	4672	9492	8839	7703	8951	11640	10129	7049	8125	8168	7823	7724	7745		7200	6113	6113	4855	6335	4193	7870	7105	7397	6100	4256	4135	11219	8991	8836	7820	5051	4792	10697	9376	7362	7051	11329
623	243.148	7093	6307	6915	5538	7399	6154	6723	4670	9829	8036	6048	4672	9492	8839	7703	8951	11640	10129	7049	8125	8168	7823	7724	7745		7200	6113	6113	4855	6335	4193	7870	7105	7397	6100	4256	4135	11219	8991	8836	7820	5051	4792	10697	9376	7362	7051	11329
624	243.195	15194	14397	19286	18018	16333	15007	12275	12621	16661	15442	20143	15895	20001	18532	21340	18404	19879	19340	19668	18202	19809	17232	20542	19063		21935	17257	25138	20702	17879	18145	23522	20294	22391	19756	17677	19176	24936	23363	20206	17313	26692	21999	22312	19855	17647	19113	18107
625	243.219	8407	8559	7830	10140	7888	8762	9598	7756	9908	10425	8614	9577	11773	9498	8785	9099	10875	8313	8069	8242	9345	9370	8268	9274		9809	8714	8903	7545	8962	7732	9572	8452	8160	7763	9010	7571	10977	9620	8825	9966	9005	7175	10823	8504	7936	7946	10859
626	244.095	345287	316267	367974	332456	322333	322959	328437	304417	309598	306777	374570	303627	379055	343002	398745	371857	360368	322623	422272	389823	377216	369817	396231	375086		440922	410740	441658	396914	426468	358925	394721	362399	375137	324022	421570	397321	397126	352819	408392	374589	463774	386344	417646	383421	416880	358947	380916
627	245	20514	16421	16219	15637	42481	39080	65349	60817	145007	134132	34765	30093	274307	226038	147335	132054	195933	173947	45237	39495	83143	75202	107173	93730		24632	19982	9509	9607	45052	39656	56149	49559	54342	49231	48139	45845	234513	209683	270478	243964	46643	45212	122011	112434	71866	65916	124339
628	245.024	6061	5586	6135	6965	9072	10064	11923	11867	20760	20490	8096	7091	46206	38594	27479	22672	34128	31743	15657	13352	21456	21777	25900	25123		7581	5906	4988	4829	9003	9563	10879	11543	10596	10982	9252	7912	41790	33001	41483	38204	15183	12948	28497	24729	20794	18878	24561
629	245.048	6061	5586	6135	6965	9072	10064	11923	11867	20760	20490	8096	7091	46206	38594	27479	22672	34128	31743	15657	13352	21456	21777	25900	25123		7581	5906	4988	4829	9003	9563	10879	11543	10596	10982	9252	7912	41790	33001	41483	38204	15183	12948	28497	24729	20794	18878	24561
630	245.077	7622	7977	7909	8009	7320	6994	7932	7633	8460	8358	7356	6101	16240	15323	11741	12407	17113	15021	18482	16119	16512	15629	18029	17324		8155	7707	8654	7348	7251	7820	7140	6192	7403	8655	7469	7223	17857	19208	15232	13153	11115	11810	18406	17398	13067	12669	16745
631	245.115	28537	28936	34695	30029	30129	27257	31323	29399	29432	28313	36988	29729	34830	28470	32053	31071	31275	26585	37273	30148	29974	33755	35335	31583		32739	32438	33288	30269	30944	29094	31186	25219	32121	24137	34144	29765	32382	28440	32411	31882	32720	26691	32406	29592	31214	30420	32013
632	245.153	6450	5273	6019	5782	6428	5429	8789	6240	8291	6905	6119	4470	8154	9559	7563	6286	11452	8186	7690	8200	8802	7925	7912	9869		3818	5603	4250	4278	5725	4211	5074	5197	8352	5900	4642	3998	10979	9468	10450	8377	6106	6218	10978	10709	6988	7618	11068
633	246.018	6450	5273	6019	5782	6428	5429	8789	6240	8291	6905	6119	4470	8154	9559	7563	6286	11452	8186	7690	8200	8802	7925	7912	9869		3818	5603	4250	4278	5725	4211	5074	5197	8352	5900	4642	3998	10979	9468	10450	8377	6106	6218	10978	10709	6988	7618	11068
634	246.063	3829	3416	3138	4429	3801	3616	5477	4199	5677	5005	3111	4532	4279	5563	4863	4769	6016	4358	3792	3450	5082	5158	4721	4385		4010	3761	2041	2915	3156	2108	2959	3218	4313	4822	3107	3168	6653	4830	4678	4129	3108	2951	5381	4792	3697	3951	5691
635	246.077	3829	3416	3138	4429	3801	3616	5477	4199	5677	5005	3111	4532	4279	5563	4863	4769	6016	4358	3792	3450	5082	5158	4721	4385		4010	3761	2041	2915	3156	2108	2959	3218	4313	4822	3107	3168	6653	4830	4678	4129	3108	2951	5381	4792	3697	3951	5691
636	246.991	7529	8540	9882	8301	9449	8496	10135	9668	12630	11614	8893	7514	12634	11128	10461	10063	13433	12097	8763	7649	10828	10477	12889	10038		8932	7306	5920	4995	7734	7146	7924	8720	11960	10275	7054	4908	11858	10887	10501	12030	8524	7693	12591	10448	11641	10733	15022
637	247.094	8696	7756	7217	7522	9581	8114	8275	8934	12216	10527	7851	5936	8876	8906	8597	7918	8440	8878	7072	6066	7301	5650	8998	7193		7804	5444	5724	7081	7030	6416	8049	8309	10155	8938	7379	7214	9837	9147	7796	7562	8891	7602	7672	8462	8449	6469	9140
638	247.118	8696	7756	7217	7522	9581	8114	8275	8934	12216	10527	7851	5936	8876	8906	8597	7918	8440	8878	7072	6066	7301	5650	8998	7193		7804	5444	5724	7081	7030	6416	8049	8309	10155	8938	7379	7214	9837	9147	7796	7562	8891	7602	7672	8462	8449	6469	9140
639	247.132	15733	16748	17641	14718	19950	16438	18364	17719	20793	21843	13763	14594	30354	23265	20339	22380	26389	22561	19124	17331	20456	18829	21601	21548		17954	15832	11056	10244	17484	12769	15427	16320	22167	18132	17627	14712	23741	19780	21757	21117	19403	15671	22366	19960	22677	17959	27789
640	247.169	15733	16748	17641	14718	19950	16438	18364	17719	20793	21843	13763	14594	30354	23265	20339	22380	26389	22561	19124	17331	20456	18829	21601	21548		17954	15832	11056	10244	17484	12769	15427	16320	22167	18132	17627	14712	23741	19780	21757	21117	19403	15671	22366	19960	22677	17959	27789
641	248.056	9114	7337	11608	8864	9870	8679	11118	8748	13681	9427	9367	8080	15182	13075	11147	10363	13114	14678	9580	9442	12343	9616	11172	10305		10038	9002	8652	8492	9164	9493	10478	8415	10940	8657	8196	8394	13524	11426	15348	11699	11627	9798	14070	13506	14398	11045	15795
642	248.079	6187	5550	6369	4381	5021	3593	5319	5304	7211	7793	4956	4828	7918	8105	5938	6141	6412	6345	5260	5012	6736	5395	6843	6285		3851	5434	4204	3705	4859	4859	4950	3924	6239	4376	3979	3511	7435	5153	4703	4812	5046	4550	7026	6478	5965	5486	8730
643	249.04	97248	89464	111402	91350	102319	88617	99962	92353	96660	88683	112390	95607	92086	82147	113879	96001	93360	79842	109308	96173	100862	94983	98761	86738		119237	101750	124045	111019	103831	92974	98804	90539	85640	76371	115103	95026	89613	76849	105596	94388	112620	94836	93822	83062	92290	83277	83531
644	249.058	11639	8471	11721	9178	12909	10803	13328	10748	12728	13704	10780	7499	14103	12654	13787	12583	15537	13568	9011	8912	14163	12853	13156	12193		11559	10631	7689	8781	8478	8493	13176	12354	13584	10614	8460	7144	16824	12183	10498	9432	9478	8451	13565	10878	9875	10511	17327
645	249.078	11639	8471	11721	9178	12909	10803	13328	10748	12728	13704	10780	7499	14103	12654	13787	12583	15537	13568	9011	8912	14163	12853	13156	12193		11559	10631	7689	8781	8478	8493	13176	12354	13584	10614	8460	7144	16824	12183	10498	9432	9478	8451	13565	10878	9875	10511	17327
646	249.149	9666	5827	7812	6315	8498	7964	9034	10195	12444	12231	7897	5938	11416	11984	9818	9942	17774	16089	6893	7407	9011	9140	11517	9721		10036	7523	6063	4735	5835	6536	7668	8318	12134	9678	6300	5603	12657	9934	9995	10376	7543	7357	10369	11485	8798	8967	13564
647	250.072	9666	5827	7812	6315	8498	7964	9034	10195	12444	12231	7897	5938	11416	11984	9818	9942	17774	16089	6893	7407	9011	9140	11517	9721		10036	7523	6063	4735	5835	6536	7668	8318	12134	9678	6300	5603	12657	9934	9995	10376	7543	7357	10369	11485	8798	8967	13564
648	250.093	4646	3169	5760	3582	4043	4737	5443	4199	5395	6452	3907	3075	5539	5814	4755	3960	6959	5244	5601	2783	4988	4672	5801	4687		4189	5389	3071	4047	2591	3041	5057	4758	5604	4359	3254	3352	5956	4733	5925	3961	4724	2772	6877	4972	3947	4640	8533
649	250.108	4448	4214	3181	4296	3128	2959	4134	3864	3742	2907	2767	3600	6351	3554	3417	3781	4151	7172	2960	3829	3009	4652	5024	3659		6425	3968	3298	6537	3599	3608	3913	2918	4515	3232	3436	3202	3430	3302	3326	2587	3231	3094	3180	4612	3564	3445	3663
650	251.055	4448	4214	3181	4296	3128	2959	4134	3864	3742	2907	2767	3600	6351	3554	3417	3781	4151	7172	2960	3829	3009	4652	5024	3659		6425	3968	3298	6537	3599	3608	3913	2918	4515	3232	3436	3202	3430	3302	3326	2587	3231	3094	3180	4612	3564	3445	3663
651	251.104	6788	7377	6109	6665	6578	7308	7832	7732	6103	7686	7278	5768	6204	8137	7207	7647	7586	6725	6595	5793	6364	6056	6690	6539		6202	6128	4642	6074	5501	7023	12821	9947	7811	7146	5763	5956	5372	7286	5499	6146	6759	4522	6272	5967	7185	5882	6565
652	251.2	5661	5396	8020	4862	7867	5103	7153	5141	7068	8143	6178	5426	7356	7062	6458	5828	6220	7984	5183	7179	7838	6360	7150	5776		6154	6224	4667	5290	7530	5314	6670	7323	9037	7863	4542	4402	6412	5996	6953	6961	4780	3994	7168	4859	6932	6589	8594
653	251.236	5661	5396	8020	4862	7867	5103	7153	5141	7068	8143	6178	5426	7356	7062	6458	5828	6220	7984	5183	7179	7838	6360	7150	5776		6154	6224	4667	5290	7530	5314	6670	7323	9037	7863	4542	4402	6412	5996	6953	6961	4780	3994	7168	4859	6932	6589	8594
654	252.071	7019	6698	5809	6355	7055	6789	6999	7068	7108	7911	5052	4594	7442	8092	5443	6607	7664	8088	5736	5340	7677	5699	6811	6309		6502	6391	5032	4389	5953	7214	7972	7601	6280	7279	5488	8549	6483	6328	6901	8996	4190	6134	6036	6154	6692	6977	7554
655	252.087	10425	8038	9680	8441	10009	7802	9333	8027	11422	10171	7980	8442	13212	12686	9582	7672	11054	11122	8198	7305	13236	9974	9457	9113		8234	8827	6349	5914	8815	8112	9100	9107	11136	9853	7436	5714	14126	9689	13447	10191	8078	8925	11611	13198	8349	11953	13034
656	252.098	10425	8038	9680	8441	10009	7802	9333	8027	11422	10171	7980	8442	13212	12686	9582	7672	11054	11122	8198	7305	13236	9974	9457	9113		8234	8827	6349	5914	8815	8112	9100	9107	11136	9853	7436	5714	14126	9689	13447	10191	8078	8925	11611	13198	8349	11953	13034
657	252.977	5202	6464	6118	6313	6217	5083	8134	6269	7306	5697	5189	4673	8761	7930	6108	5288	10221	10409	5429	4615	8285	7409	6717	6964		6678	6423	3410	3421	6955	5498	5997	5261	8234	7516	4160	4926	7719	8504	7271	7326	4933	5711	6133	5989	6566	7058	10030
658	253	10652	9329	11721	11304	11696	11817	12930	12291	13779	14273	11644	11284	17148	15797	13500	15239	16214	17536	13546	12520	14747	15151	16969	12696		12168	9459	11004	7893	11940	11915	11763	9271	12408	11019	9014	9300	16237	13309	15545	13120	10142	11262	17200	13689	13311	13321	17125
659	253.05	68820	64585	68838	64628	75359	72021	77596	71859	78982	75210	83639	67986	93854	82878	84960	84040	88951	81975	86650	76038	81486	72479	88092	78606		73175	66733	72858	63876	78787	68133	69413	64386	77793	65867	76824	69353	83436	69682	81841	78254	89549	73895	84430	72073	76500	66078	82308
660	254.068	12995	14066	15168	15063	13517	16012	15844	13924	12156	13203	16523	13312	15701	14255	14531	16003	12663	13831	14908	14244	14155	12967	14233	13015		13742	12920	13960	11907	15298	12870	14146	15792	14606	10238	15206	11549	13669	13756	14536	15615	15723	13203	16972	12934	12046	14301	13472
661	254.088	4995	4884	6561	5759	4961	4101	5037	5338	5883	4771	5771	4482	4934	4562	5455	4223	3747	3829	5592	4467	4580	4766	4742	4242		5349	4642	4046	4425	6097	4346	4655	5002	4696	5488	6355	3694	4731	4046	4493	5141	5399	4023	4774	4709	4129	4741	4202
662	254.114	4330	3666	3678	3724	5571	4086	3428	5154	5414	5878	3038	3476	4357	3084	2871	2884	3209	2986	2452	2321	3619	2826	3154	2742		3308	2973	1732	2954	3083	3670	4125	3720	3313	3567	2191	2478	3001	3719	2526	1849	2393	2168	2366	3210	2233	2940	4137
663	254.247	4709	3424	4236	4032	3786	4650	5663	5180	6897	6954	4336	3488	10934	12141	7365	5508	9089	8922	4820	4081	6960	6326	7148	7248		2618	2969	2661	2107	3569	3553	3467	5195	4552	4445	3379	4071	9178	10089	8555	8373	4544	3610	8389	8066	5504	5812	8392
664	254.981	4709	3424	4236	4032	3786	4650	5663	5180	6897	6954	4336	3488	10934	12141	7365	5508	9089	8922	4820	4081	6960	6326	7148	7248		2618	2969	2661	2107	3569	3553	3467	5195	4552	4445	3379	4071	9178	10089	8555	8373	4544	3610	8389	8066	5504	5812	8392
665	255.033	6062	6582	7859	7105	8637	6199	9925	8412	9915	9499	6351	6629	10003	7943	8223	6655	8952	9019	5260	4942	8244	5896	7486	6753		5675	5349	3446	3615	5625	5121	7716	5645	7775	6237	4341	3974	10002	8184	8313	7031	5232	4908	7039	8016	6268	6410	11278
666	255.05	14717	16239	16311	14086	13726	13796	13994	14466	17189	16470	14172	12259	14964	14609	15810	14421	16519	16187	14397	12416	14132	13496	16896	13908		13117	14334	12338	14401	15293	11789	17465	14388	15650	13002	11985	13403	17291	14507	13780	14635	13919	13322	15578	15359	15583	13339	16831
667	255.086	8518	7828	9767	9473	10668	9356	9720	9464	12849	10637	10061	8355	11859	11882	10240	10266	13602	11105	7475	9075	10580	10675	9314	8451		8787	8361	6689	7352	6403	7131	9080	8697	10562	9038	7591	7738	12265	9629	10129	9410	8181	7077	11522	10594	8141	7312	13266
668	255.097	19956	21944	21788	18004	18939	20028	19565	17804	18573	16767	19491	19782	19038	18651	20527	21034	16013	18110	20635	19949	21236	19364	17227	18728		19181	16038	19087	18842	19434	19418	17519	17979	19354	16648	20914	17576	17749	18058	17761	18490	17646	20600	18061	20296	18179	19280	15208
669	255.16	10087	9314	12767	9365	12475	9856	11442	12489	11127	11806	11486	9812	12033	11443	13180	11654	12383	11835	12811	8602	12261	10552	10977	9924		10768	9315	10684	8949	9598	8849	12293	9585	11201	9799	8563	10703	12039	13112	11517	12331	9329	8661	12804	10005	11614	13266	13955
670	255.174	10087	9314	12767	9365	12475	9856	11442	12489	11127	11806	11486	9812	12033	11443	13180	11654	12383	11835	12811	8602	12261	10552	10977	9924		10768	9315	10684	8949	9598	8849	12293	9585	11201	9799	8563	10703	12039	13112	11517	12331	9329	8661	12804	10005	11614	13266	13955
671	255.197	5422	5103	5543	5922	6897	5324	6660	6373	7192	7013	4697	4155	13174	11227	7635	8042	30003	28600	6672	5790	7052	7547	11443	8943		5314	4637	3201	3630	5444	4864	5389	6120	8637	6271	4978	3673	10444	8897	6102	6532	8956	6580	9989	9174	7205	6615	11292
672	256.093	22095	22605	22939	21743	23022	21122	25318	20063	23657	21842	25474	19894	26297	21291	25054	19925	22325	20937	25589	21836	24130	22642	21641	22132		23576	22846	23784	24461	24362	24587	22841	20962	25255	17827	23217	22675	22029	20350	24948	18400	24956	24649	27530	21959	23186	19864	20747
673	256.155	64958	66872	59326	63813	59032	61589	59359	62183	55320	57007	65898	61292	61596	58258	63765	64855	58123	56902	63235	64151	58619	62218	59636	60728		64714	66076	66749	69642	71365	64407	62153	64129	57453	61245	63714	66081	59463	58921	60587	61951	68170	62613	60784	59816	65152	62407	58120
674	257.211	8636	7611	8444	9011	11006	8477	10964	8813	11675	9289	6843	5419	10629	10458	8437	8865	11004	10900	5944	4958	11071	10418	7416	7597		7670	7455	5079	3894	8479	6524	7990	6828	8366	9395	5231	4621	10853	9881	9667	9053	5468	4969	10018	10892	7429	7815	13088
675	258.111	3959	3752	4641	4019	5192	5364	6017	5867	6346	5875	4072	3507	8169	5382	6641	6718	7861	7305	4222	4332	6877	6447	6486	5461		4135	3406	4042	2585	4023	3079	4159	4623	6156	4566	3338	3021	7862	5618	6471	5079	3307	3008	5158	5587	5169	4056	9516
676	258.17	7028	7093	6414	6517	6736	5642	6866	5344	9838	7533	5820	5502	13133	7067	7441	5974	11164	9154	4960	4743	8594	8714	9258	7852		5997	6149	4633	4458	6167	5339	6036	7379	8320	7518	3037	3282	10209	8867	7298	6475	5679	4147	11341	8417	7018	6559	11402
677	258.99	4391	4961	4892	6265	5426	5957	4439	5916	6740	7185	4319	4162	6743	7105	7961	5887	7721	6664	12539	11491	10208	9257	12140	9628		11165	10105	13014	10169	9727	8598	9976	8260	8131	6986	6948	6783	13390	12987	15155	16345	13604	10588	14082	12409	11211	9618	9050
678	259.022	12572	8985	9429	9396	13115	11106	8804	9129	11673	8890	10078	9620	9289	11228	9506	10033	9460	9857	8971	10676	8419	10376	9742	9818		10282	10451	8208	9166	10722	10320	9724	8458	10669	10815	9524	11306	10900	10395	9921	11522	9160	9999	10012	10332	9240	9009	10568
679	259.028	5332	5071	5900	5183	6619	6530	6139	6230	6684	7157	6278	5491	9114	8526	6641	7301	11238	8767	5794	6981	7691	10335	7848	8488		4119	5525	5068	5545	5836	4980	4700	4946	6130	6907	5150	5887	7864	7321	7495	6503	6625	6497	8096	6795	5902	5672	10805
680	259.06	49569	48205	57206	51621	59029	55783	64988	56249	85825	72059	43880	37647	85727	76228	55067	55044	84240	78780	40772	36177	67520	64351	66749	58062		42968	38958	20534	19742	52946	40065	40232	37316	71113	60863	26976	23324	78737	67771	54576	49065	37644	30380	65432	58512	46457	44696	77305
681	259.075	28113	30909	36289	32772	33422	31630	35516	29713	49296	41514	25941	21391	46940	44383	37098	34445	48366	44593	21641	21332	38087	36550	35093	36670		27038	22760	14777	13530	28834	24490	26424	25636	39833	33641	17370	15904	42376	38804	33198	29555	20222	21103	40232	37299	27147	25411	46234
682	259.129	15862	14334	13036	12492	15491	13513	12684	12031	13506	17182	12958	10291	19926	17946	14094	16643	18976	17365	14153	12806	16174	15949	17383	15270		13710	14378	12070	12805	16497	12206	15236	14185	15867	16219	13829	11855	21805	16987	16654	14243	13579	11256	17668	15401	12826	11783	20509
683	259.171	8995	8703	10392	8748	9473	8424	9771	9887	8848	9709	11004	9480	9745	10382	8405	8436	9477	9357	11041	8249	8902	8791	8534	9519		11663	9049	11072	10403	9796	9234	10691	9897	8815	10510	8210	8786	11199	8767	12148	10046	10591	10219	9939	11610	8920	8630	10247
684	260.078	9562	8126	10189	8691	10206	10833	11258	9074	14365	11969	9270	8054	14656	12058	11959	9587	15094	12413	5689	5638	11217	9806	9891	9949		6724	7488	4182	3282	6163	6378	9943	7145	9775	10781	4018	4524	12589	9867	8992	8104	6628	6335	9323	10127	9671	8089	15066
685	260.124	9562	8126	10189	8691	10206	10833	11258	9074	14365	11969	9270	8054	14656	12058	11959	9587	15094	12413	5689	5638	11217	9806	9891	9949		6724	7488	4182	3282	6163	6378	9943	7145	9775	10781	4018	4524	12589	9867	8992	8104	6628	6335	9323	10127	9671	8089	15066
686	260.15	5112	4445	5162	5574	6432	5886	5774	4985	6881	7968	4988	3692	7171	6957	3868	5140	7267	7078	3534	2914	7828	6064	5881	6175		5074	4574	3208	3135	4340	4061	5711	5036	5874	6385	3759	3280	7026	7251	6404	5371	3764	3953	7455	6468	5955	4536	8407
687	261.007	5112	4445	5162	5574	6432	5886	5774	4985	6881	7968	4988	3692	7171	6957	3868	5140	7267	7078	3534	2914	7828	6064	5881	6175		5074	4574	3208	3135	4340	4061	5711	5036	5874	6385	3759	3280	7026	7251	6404	5371	3764	3953	7455	6468	5955	4536	8407
688	261.041	5297	7165	4101	4127	5852	6837	3530	4422	3420	5065	4736	4092	3551	3434	3348	3902	4484	3993	3689	4367	3289	4819	3727	4074		3576	4037	3748	3330	3324	3139	7436	7061	5131	4758	3825	3844	4082	5403	3837	4640	5021	4128	3808	4656	3735	4153	3044
689	261.076	5297	7165	4101	4127	5852	6837	3530	4422	3420	5065	4736	4092	3551	3434	3348	3902	4484	3993	3689	4367	3289	4819	3727	4074		3576	4037	3748	3330	3324	3139	7436	7061	5131	4758	3825	3844	4082	5403	3837	4640	5021	4128	3808	4656	3735	4153	3044
690	261.088	24127	30905	28122	30310	28162	31958	23189	28499	26460	30267	26939	31046	25106	31790	28105	30456	27053	25686	28189	31150	29618	28166	27971	29081		28834	30621	27626	32852	28149	30212	24811	27055	26925	27696	29530	33310	25842	28930	27184	30292	27942	32003	25105	29158	26729	31011	25826
691	261.109	24127	30905	28122	30310	28162	31958	23189	28499	26460	30267	26939	31046	25106	31790	28105	30456	27053	25686	28189	31150	29618	28166	27971	29081		28834	30621	27626	32852	28149	30212	24811	27055	26925	27696	29530	33310	25842	28930	27184	30292	27942	32003	25105	29158	26729	31011	25826
692	261.132	9111	8640	8322	8422	11681	10464	10529	8888	11707	10938	8039	8331	42969	36085	8594	9453	12024	10719	8000	8033	10483	9072	10473	9341		12179	10895	6583	7491	9286	7442	10281	10209	28785	23745	7098	8003	10250	10582	9506	9541	8929	8498	15536	14751	9196	8004	34259
693	261.149	9111	8640	8322	8422	11681	10464	10529	8888	11707	10938	8039	8331	42969	36085	8594	9453	12024	10719	8000	8033	10483	9072	10473	9341		12179	10895	6583	7491	9286	7442	10281	10209	28785	23745	7098	8003	10250	10582	9506	9541	8929	8498	15536	14751	9196	8004	34259
694	262.038	9828	7169	9793	8239	11480	6906	8598	7415	10871	9864	9207	9637	13501	11354	10613	9621	11348	13760	5807	6565	9654	9481	8907	9211		9155	9170	7736	7797	6623	6670	11198	10661	15371	11195	6104	5659	13724	12457	9531	8846	9101	8379	12826	12423	8265	11860	12222
695	262.057	15456	12863	14072	12546	17755	16653	15919	14916	21097	17198	14281	13659	23176	16533	17802	19157	20246	16523	10868	12606	18859	18184	14532	15110		13635	13688	11546	8292	13722	10620	20040	16457	15037	17524	10476	10244	21448	18225	18000	15423	10966	9786	19902	18672	20091	19366	26354
696	262.072	15456	12863	14072	12546	17755	16653	15919	14916	21097	17198	14281	13659	23176	16533	17802	19157	20246	16523	10868	12606	18859	18184	14532	15110		13635	13688	11546	8292	13722	10620	20040	16457	15037	17524	10476	10244	21448	18225	18000	15423	10966	9786	19902	18672	20091	19366	26354
697	262.089	8253	8065	8262	8179	9506	8556	9062	10116	9945	7839	7912	5595	13164	13155	10741	9234	10380	10099	7604	6143	8928	8729	8473	8175		9873	8680	6538	6020	6700	6295	12065	9818	9667	8141	5377	6529	12190	10206	8763	9220	7189	6699	12747	11748	10120	7076	15693
698	262.146	3383	2796	2949	3395	3388	3467	3202	2727	3131	2967	3150	1851	3822	2968	3389	2876	3460	3473	3226	2496	3818	2874	2761	3291		3141	2713	2217	2429	2321	2481	2861	3527	3440	2790	1709	2450	3159	3379	2919	2790	3369	2475	3756	3356	3055	2311	4349
699	263.035	6002	3856	4518	5948	4828	5941	4621	5439	6002	4779	5560	5272	4984	5912	4670	5086	6247	6527	5333	6116	5339	3939	5234	5630		4106	5558	4660	5045	6711	5624	5083	5603	5168	6262	6434	4013	5135	6027	5243	6056	4782	5798	6102	6056	6625	5842	6453
700	263.103	5587	4830	6139	4592	4660	6127	5689	5248	8430	6977	4453	3824	9454	9498	6080	6223	9452	7461	3796	5214	6132	6063	5652	4407		4923	4167	3171	2641	4726	3502	5679	7042	8652	6876	3649	2687	5717	5674	5745	4076	3120	2871	6720	5472	5014	5153	8143
701	263.129	5587	4830	6139	4592	4660	6127	5689	5248	8430	6977	4453	3824	9454	9498	6080	6223	9452	7461	3796	5214	6132	6063	5652	4407		4923	4167	3171	2641	4726	3502	5679	7042	8652	6876	3649	2687	5717	5674	5745	4076	3120	2871	6720	5472	5014	5153	8143
702	263.238	5587	4830	6139	4592	4660	6127	5689	5248	8430	6977	4453	3824	9454	9498	6080	6223	9452	7461	3796	5214	6132	6063	5652	4407		4923	4167	3171	2641	4726	3502	5679	7042	8652	6876	3649	2687	5717	5674	5745	4076	3120	2871	6720	5472	5014	5153	8143
703	264.105	5587	4830	6139	4592	4660	6127	5689	5248	8430	6977	4453	3824	9454	9498	6080	6223	9452	7461	3796	5214	6132	6063	5652	4407		4923	4167	3171	2641	4726	3502	5679	7042	8652	6876	3649	2687	5717	5674	5745	4076	3120	2871	6720	5472	5014	5153	8143
704	266.088	4813	4423	5319	4034	5225	5307	6179	4742	6063	5956	4681	2951	8019	6529	4509	5379	7601	8520	3333	3723	6272	5226	5268	5344		3674	4656	3140	2871	4775	3902	6089	4459	5948	5680	3627	3016	7466	6814	5501	4571	4076	3582	6156	6888	4984	4220	7873
705	266.176	9419	9429	12697	10678	11301	10299	10907	9088	16114	13414	7653	8110	11576	10530	11427	10104	15294	10317	7624	7009	11292	11473	9382	9232		9748	9047	6706	5440	6611	6105	9811	11078	15924	10271	4603	3942	21050	16441	17779	14582	7045	6529	15342	12697	11103	11071	20495
706	267.072	4970	4003	5348	3994	4314	4320	4548	4333	5676	5113	4131	3337	5728	4988	4310	4716	5723	5972	3686	3753	5510	4843	4943	4259		4358	4491	3217	2560	2618	2773	4696	4177	4297	4144	2287	2092	7396	6413	5707	5413	3754	2996	7021	5304	3427	4707	7503
707	267.137	10040	7897	7739	8789	8094	8494	10006	9442	10760	9500	7840	7293	9821	10203	8007	8152	9457	9506	8472	8163	7709	8572	7987	6964		7987	7277	7619	6344	8957	8480	8474	9027	11210	8536	7795	7651	9144	10158	8284	7994	6714	7385	8945	9574	8267	8601	11579
708	268.103	10040	7897	7739	8789	8094	8494	10006	9442	10760	9500	7840	7293	9821	10203	8007	8152	9457	9506	8472	8163	7709	8572	7987	6964		7987	7277	7619	6344	8957	8480	8474	9027	11210	8536	7795	7651	9144	10158	8284	7994	6714	7385	8945	9574	8267	8601	11579
709	269.007	6583	5714	6662	6857	8428	8646	9020	6628	8900	8473	6745	5565	9987	9658	8031	7016	7799	8517	6612	6221	7739	7312	7616	6471		6692	6743	5242	4849	5647	6971	6202	6881	8176	8028	4727	5247	8748	7805	7407	7229	6395	5090	7607	6116	8173	6783	10938
710	269.045	6583	5714	6662	6857	8428	8646	9020	6628	8900	8473	6745	5565	9987	9658	8031	7016	7799	8517	6612	6221	7739	7312	7616	6471		6692	6743	5242	4849	5647	6971	6202	6881	8176	8028	4727	5247	8748	7805	7407	7229	6395	5090	7607	6116	8173	6783	10938
711	269.174	7660	7965	6811	5260	5875	9795	9438	6850	9749	10195	7066	6819	12419	11641	6869	6609	11524	12072	13988	14097	7738	9535	8128	10336		6392	6933	6093	4000	11290	9116	6350	8986	10236	7241	6213	6781	12268	10302	6614	9201	8991	7582	10823	10562	6842	9353	14541
712	270.993	7660	7965	6811	5260	5875	9795	9438	6850	9749	10195	7066	6819	12419	11641	6869	6609	11524	12072	13988	14097	7738	9535	8128	10336		6392	6933	6093	4000	11290	9116	6350	8986	10236	7241	6213	6781	12268	10302	6614	9201	8991	7582	10823	10562	6842	9353	14541
713	271.061	7871	7409	10290	7755	7099	8996	8477	7961	9664	9424	7611	6133	12707	11111	10620	8766	9767	8677	9570	8506	9919	9725	10658	10282		8583	8289	7966	4897	6643	7957	7921	8239	7618	8103	6974	6102	9886	10529	9651	8993	6634	7100	9591	10366	9931	9317	11635
714	271.19	13900	10357	12060	12015	11055	10619	13593	10739	11904	13873	13306	11094	10886	9500	12267	10293	12972	12758	14265	14191	10105	12231	14171	10411		11284	13492	12274	12785	10520	10100	11964	11086	10562	9993	11769	11456	13327	11224	12232	11356	12124	13006	12760	13969	12010	13759	12003
715	271.252	7351	7261	8400	6664	9024	6951	7484	6705	11147	9627	6495	7062	12033	10636	8017	7881	8764	10254	5137	5160	8459	8879	7679	7267		6250	5821	3782	3453	6549	4858	5856	6282	7736	9188	4634	3975	11796	8995	7434	7787	4943	4778	9204	10144	8078	7629	13095
716	273.007	5387	5153	5823	5678	6343	5482	8113	7501	9566	7856	5001	3359	11335	9140	7652	6125	11765	10374	6190	6710	8145	7378	6650	6761		6137	5489	3820	3782	6136	5734	6732	4997	7996	8495	4916	4589	10962	8026	7119	9243	5897	5866	10051	8651	8311	6075	13723
717	273.044	10765	12120	11150	10931	13321	10762	10865	10464	11459	10251	12299	10925	11217	12273	11705	10676	11545	11104	11978	11096	12138	10509	13697	11429		11568	12163	12808	13123	10114	10538	10378	11444	11957	11008	12128	11009	12505	10658	12894	11750	12530	12653	11452	14027	10650	11409	10430
718	273.059	7965	7572	9431	9943	9253	9716	9893	9454	14794	13907	7214	7532	14891	12529	12728	11369	15523	13936	9074	7801	11422	11992	12765	10549		8263	8189	5426	6998	8954	7657	9179	9474	12799	13874	6904	7183	15416	13552	12339	12826	6961	8560	12440	13265	10116	8515	14029
719	273.076	7965	7572	9431	9943	9253	9716	9893	9454	14794	13907	7214	7532	14891	12529	12728	11369	15523	13936	9074	7801	11422	11992	12765	10549		8263	8189	5426	6998	8954	7657	9179	9474	12799	13874	6904	7183	15416	13552	12339	12826	6961	8560	12440	13265	10116	8515	14029
720	273.17	7065	7248	5842	6651	10245	8141	9219	7332	11750	11864	6754	6027	10077	9862	9551	7628	10630	10196	5833	5634	10609	9624	8101	7598		6247	7180	5321	4887	5496	5158	10358	9896	9407	8243	5176	5444	13034	10741	8634	8010	5344	5381	8221	8536	7469	7794	10170
721	273.221	8966	9205	12347	8176	9884	10834	11641	8933	13800	12588	8119	10154	13999	11440	8732	9321	13307	11103	8839	7754	11232	11489	12218	9762		9326	8898	8313	7363	7003	8761	9549	8843	10172	9092	8049	7170	10372	12016	12264	10682	8851	7210	10914	9061	11345	9112	16723
722	274.038	8966	9205	12347	8176	9884	10834	11641	8933	13800	12588	8119	10154	13999	11440	8732	9321	13307	11103	8839	7754	11232	11489	12218	9762		9326	8898	8313	7363	7003	8761	9549	8843	10172	9092	8049	7170	10372	12016	12264	10682	8851	7210	10914	9061	11345	9112	16723
723	274.05	7712	10395	8781	8179	8105	8729	8643	7683	11613	8990	8578	7442	11448	9652	8576	8645	11665	10986	8157	8950	10495	9150	9615	8070		7834	7653	8089	7961	8812	7710	8167	9639	8777	8507	8124	8528	10723	11920	10243	7932	8882	8386	10138	9063	9776	8947	13014
724	274.093	7712	10395	8781	8179	8105	8729	8643	7683	11613	8990	8578	7442	11448	9652	8576	8645	11665	10986	8157	8950	10495	9150	9615	8070		7834	7653	8089	7961	8812	7710	8167	9639	8777	8507	8124	8528	10723	11920	10243	7932	8882	8386	10138	9063	9776	8947	13014
725	274.105	7712	10395	8781	8179	8105	8729	8643	7683	11613	8990	8578	7442	11448	9652	8576	8645	11665	10986	8157	8950	10495	9150	9615	8070		7834	7653	8089	7961	8812	7710	8167	9639	8777	8507	8124	8528	10723	11920	10243	7932	8882	8386	10138	9063	9776	8947	13014
726	274.139	9290	10465	10997	8029	9820	8995	9749	9234	12503	9830	8518	8543	12644	10756	11853	10215	10425	12509	9883	9717	11880	9571	10769	9042		10778	9970	9451	7442	9740	6481	9601	9161	10213	10083	10683	10736	11561	10444	12037	10380	10500	10137	12327	11311	11224	10017	11799
727	275.039	51126	54651	50005	46070	52000	47167	48558	39515	49404	37182	52526	46093	45352	38125	51036	47425	43690	38504	56757	48887	47781	43477	47666	42292		51992	49333	60573	53231	54473	46337	51762	45085	43577	42252	55657	48411	39922	42280	49436	46727	55961	46979	51307	44527	45769	44479	44545
728	275.101	8178	8055	8481	7769	7636	8537	10461	8497	12853	10609	7877	6016	16592	13485	11490	10083	19035	16916	7453	8008	14387	13921	12376	12654		7277	6829	3129	4260	6855	5777	8553	6761	11278	9976	5955	5458	17861	16640	7595	8837	8273	7546	13695	12455	7518	6996	15289
729	275.125	11709	9480	11570	12897	11561	11446	11870	12907	15169	11984	9901	8438	14148	14647	10995	10308	16039	12603	9678	5833	12701	12842	12140	10800		11758	14712	8451	8466	10624	9489	11828	11033	15004	16374	10816	7060	15618	12295	10726	10819	10355	7527	14716	14812	13983	12007	16204
730	275.165	4559	4499	3743	4643	3060	4145	4723	4036	5844	4615	3557	2952	6826	4397	4697	3609	6981	5877	4481	3233	4987	5649	5185	5177		3821	4212	2711	2598	4351	3172	3799	3300	4109	4819	3367	3304	4819	5347	4463	5860	3243	3295	5946	4881	6000	3722	6969
731	275.2	8128	6975	7328	6220	7968	8237	7471	7879	8644	9184	6552	5737	7325	8577	9192	8491	9628	7597	6258	6635	10065	7011	9057	8331		8563	6445	7628	6689	7591	7686	9248	6555	8058	8226	10610	8225	9063	7987	8710	9059	8252	8033	10725	8470	7362	8086	8681
732	275.237	8128	6975	7328	6220	7968	8237	7471	7879	8644	9184	6552	5737	7325	8577	9192	8491	9628	7597	6258	6635	10065	7011	9057	8331		8563	6445	7628	6689	7591	7686	9248	6555	8058	8226	10610	8225	9063	7987	8710	9059	8252	8033	10725	8470	7362	8086	8681
733	276.124	10617	10838	11231	10198	11665	12413	14414	12082	15224	14883	11152	8091	17159	14172	12882	11572	17716	13785	9711	8066	13148	10938	13204	11549		12872	9390	8092	6228	8294	8371	11654	10209	10923	11463	7990	7762	14392	13716	11419	13215	9155	8792	13135	11635	11031	11210	16814
734	277	12353	11443	11009	9719	10943	11785	10783	11315	12655	12689	11763	8572	16165	12251	10395	11200	11975	12838	10234	12233	12049	11323	10639	11995		11227	10981	10435	9526	12459	8592	10970	10636	11317	9911	9946	10378	12336	11636	10776	11701	11395	9182	13191	11943	11435	11321	13780
735	277.072	7831	8383	7406	8883	10551	10502	9631	9799	12070	8773	7892	7253	16003	12007	10530	10866	13494	12026	8432	9097	10837	9857	10545	10484		8283	7079	6271	7049	9811	7240	8814	7796	10578	9191	6340	7638	10015	11172	11309	10445	7031	6458	14133	12278	10209	9968	16864
736	277.122	7831	8383	7406	8883	10551	10502	9631	9799	12070	8773	7892	7253	16003	12007	10530	10866	13494	12026	8432	9097	10837	9857	10545	10484		8283	7079	6271	7049	9811	7240	8814	7796	10578	9191	6340	7638	10015	11172	11309	10445	7031	6458	14133	12278	10209	9968	16864
737	277.216	7831	8383	7406	8883	10551	10502	9631	9799	12070	8773	7892	7253	16003	12007	10530	10866	13494	12026	8432	9097	10837	9857	10545	10484		8283	7079	6271	7049	9811	7240	8814	7796	10578	9191	6340	7638	10015	11172	11309	10445	7031	6458	14133	12278	10209	9968	16864
738	278.068	11681	9463	9391	8082	9688	9581	9959	11098	15445	11612	10989	8236	13441	11870	11076	9207	13665	12198	7245	6974	10472	12840	10912	9564		10055	8448	5311	5483	8712	7428	11699	11535	11617	10000	6172	5746	11838	9969	7924	10076	6300	6056	12460	10621	9784	8589	15347
739	278.123	11681	9463	9391	8082	9688	9581	9959	11098	15445	11612	10989	8236	13441	11870	11076	9207	13665	12198	7245	6974	10472	12840	10912	9564		10055	8448	5311	5483	8712	7428	11699	11535	11617	10000	6172	5746	11838	9969	7924	10076	6300	6056	12460	10621	9784	8589	15347
740	278.178	69967	65297	76628	64111	76976	63772	74198	67781	71490	64216	77069	63282	69173	69567	76187	74147	69422	64085	80485	77728	75522	73691	74523	67009		77275	74356	89133	70735	76651	66903	71223	64141	63082	56727	76082	70779	66083	59749	78061	70340	80237	68515	68265	65901	70885	67576	65487
741	278.247	8988	8498	9965	8479	10511	9472	9767	7863	8984	6992	9243	8484	9322	8716	7886	8183	8440	8203	8604	7323	8067	8148	8378	7284		9780	8102	8716	6666	9062	8565	9352	7979	8045	7861	7302	7988	7509	7860	7033	7676	7170	6676	7863	8811	7281	8869	8144
742	279.065	4362	4268	5183	4155	4905	4320	4893	5174	5069	3847	4344	4491	3542	4292	4785	3822	3698	5282	4389	3758	4406	5147	4111	3698		3972	3452	4990	4770	4637	3521	4859	5360	4396	3230	4593	4536	3707	4163	4358	3752	5181	3852	4720	4133	3848	4272	3770
743	279.099	5792	5903	6500	5207	5378	5940	6746	6217	7434	6434	5527	4724	7053	7613	6395	5463	8232	7524	4176	5150	7288	5573	7414	6292		4848	5454	4365	4423	5077	4449	6051	5152	6465	5650	4026	4381	5857	6637	6502	5414	4247	4286	7604	6173	5831	5499	8447
744	279.123	7470	7563	7522	7515	9056	7197	8383	7273	9136	7974	6555	6014	14224	12495	9184	9129	15427	11919	8707	6001	9029	10039	9572	10676		7800	6584	5089	4967	6186	5552	7978	7692	9288	8617	3588	4555	13542	10688	8693	7984	5872	7022	12438	12783	9432	7919	15116
745	279.138	12559	11967	11431	11310	14515	11486	15324	15832	18850	18920	10599	10080	33927	30524	19390	14763	34381	30989	10853	12559	18778	15155	24896	21720		10595	11737	6576	5612	10712	11989	15139	12856	19761	19217	9452	9055	25117	20185	16134	16886	10369	11279	25515	22456	13352	13008	34291
746	279.161	12559	11967	11431	11310	14515	11486	15324	15832	18850	18920	10599	10080	33927	30524	19390	14763	34381	30989	10853	12559	18778	15155	24896	21720		10595	11737	6576	5612	10712	11989	15139	12856	19761	19217	9452	9055	25117	20185	16134	16886	10369	11279	25515	22456	13352	13008	34291
747	279.198	11448	9697	11347	9228	11514	10418	14475	11067	15136	15261	9150	8531	17805	17606	13670	12492	16267	16324	11792	10183	11353	11656	13159	13771		10458	7507	6898	7480	8366	8354	11693	9815	13276	12088	6931	7057	15417	12805	10291	11283	7760	7439	16244	13167	10407	10860	17361
748	279.232	11448	9697	11347	9228	11514	10418	14475	11067	15136	15261	9150	8531	17805	17606	13670	12492	16267	16324	11792	10183	11353	11656	13159	13771		10458	7507	6898	7480	8366	8354	11693	9815	13276	12088	6931	7057	15417	12805	10291	11283	7760	7439	16244	13167	10407	10860	17361
749	280.103	8512	7789	7874	6063	9364	9355	7634	9478	10059	11496	5957	8389	11280	9892	7815	7012	12115	9633	5585	5857	8427	9258	8154	9108		7895	7119	7483	8276	9109	8290	7247	7274	14214	12928	10656	8376	11633	9465	9454	6794	6202	9915	10190	8539	8260	9104	10566
750	280.154	11192	11288	11251	9191	12086	12804	14328	12235	19538	15993	10598	10021	20201	19758	12500	9787	16951	13630	10347	9437	15819	13433	13123	12449		11058	9732	8383	8847	10658	8257	9702	10619	13830	11083	8674	8665	15011	14384	18333	14194	8718	9644	13845	15734	13592	14022	18542
751	281.045	11495	10675	15355	11821	14471	12017	15131	13293	18356	17752	9823	9483	23553	20766	17824	16123	26264	23957	13091	11169	18280	18656	17164	17364		11384	11184	8391	5953	9817	8995	11280	10647	16208	13355	9122	7160	24070	21117	17877	15625	9968	7770	20675	20461	20994	19094	28450
752	281.087	18736	16335	21284	21023	24137	23416	32533	31923	46834	38580	20881	19472	53718	44750	37407	35543	55470	42403	29540	26675	39372	34468	36698	35727		24819	22534	18104	15190	24770	17266	21180	19429	28522	28458	20741	18008	37901	39298	34724	33870	25759	20751	39748	38639	32951	29552	51532
753	281.103	17755	16180	19945	16364	17317	17655	20403	19093	20240	19267	20648	18273	21571	18034	21676	19919	20327	21716	19510	16278	19873	17783	20724	19086		18958	19517	22075	17558	21621	18093	18778	19776	19506	15304	18447	19542	20642	16616	21250	17975	21885	18205	18299	17480	21551	19883	19464
754	281.114	22167	25848	27473	28140	25024	22913	20549	24305	22004	25633	24402	26759	26792	27417	26945	22098	23723	21739	24948	24843	26241	26043	22014	24005		27734	27738	24409	27386	25126	26051	24358	22842	23034	24233	24514	25004	26741	21266	23017	26190	24653	27112	25143	23758	27891	26686	22511
755	281.154	9235	8288	11906	11202	7727	6794	6304	5326	8017	7220	6398	6664	6312	6382	6646	7639	5137	5531	5278	4786	6640	6025	6430	6967		8372	6644	8037	6644	9404	8417	7244	7010	7415	5993	6484	7208	5307	5600	5898	6069	6006	5465	6312	6778	4820	5136	5632
756	281.212	12716	10158	11059	10350	11483	11166	11465	10389	15512	13746	9581	8766	16218	13154	11026	11222	14812	15137	8301	7243	13638	13836	10741	10798		9785	10777	6461	6451	9793	6813	10596	10552	13993	12315	6385	6243	13419	13756	10712	10086	7956	6928	14944	12727	11124	9227	18335
757	282.097	12716	10158	11059	10350	11483	11166	11465	10389	15512	13746	9581	8766	16218	13154	11026	11222	14812	15137	8301	7243	13638	13836	10741	10798		9785	10777	6461	6451	9793	6813	10596	10552	13993	12315	6385	6243	13419	13756	10712	10086	7956	6928	14944	12727	11124	9227	18335
758	283.026	12716	10158	11059	10350	11483	11166	11465	10389	15512	13746	9581	8766	16218	13154	11026	11222	14812	15137	8301	7243	13638	13836	10741	10798		9785	10777	6461	6451	9793	6813	10596	10552	13993	12315	6385	6243	13419	13756	10712	10086	7956	6928	14944	12727	11124	9227	18335
759	283.06	5612	4937	4736	5406	5565	4918	5578	5886	5195	5308	4551	5778	5716	5628	4890	5007	5348	4957	5493	4676	5333	5166	4802	4709		5661	5144	5340	5214	5873	4896	5407	5293	5592	5121	5204	5643	5129	4919	4813	5011	5328	6203	4732	5830	5940	5611	4909
760	283.109	4084	4469	4749	4666	4426	4778	5038	5151	5691	6578	4539	5737	7749	6981	4739	6314	6101	5686	5796	3840	5453	5409	5055	4433		6360	6269	4230	4446	4539	4623	6175	5379	7717	5934	5278	4877	6414	5584	5487	5559	5179	4941	5968	5715	5776	4621	7788
761	283.129	8461	8427	7833	8327	8807	8658	8000	9168	10448	10940	7672	6460	11843	11811	9928	8963	9173	8590	8593	7083	10349	9392	9649	10366		9056	8498	6127	4228	5832	7257	8545	7649	6644	8632	4350	5145	10267	8525	8295	8564	7443	7393	9758	10733	9920	7691	12367
762	283.155	8461	8427	7833	8327	8807	8658	8000	9168	10448	10940	7672	6460	11843	11811	9928	8963	9173	8590	8593	7083	10349	9392	9649	10366		9056	8498	6127	4228	5832	7257	8545	7649	6644	8632	4350	5145	10267	8525	8295	8564	7443	7393	9758	10733	9920	7691	12367
763	283.169	8461	8427	7833	8327	8807	8658	8000	9168	10448	10940	7672	6460	11843	11811	9928	8963	9173	8590	8593	7083	10349	9392	9649	10366		9056	8498	6127	4228	5832	7257	8545	7649	6644	8632	4350	5145	10267	8525	8295	8564	7443	7393	9758	10733	9920	7691	12367
764	283.191	9142	8662	10126	9171	10049	9069	9783	11958	14549	13225	7644	7737	13327	13260	10306	9620	15166	14812	8287	7750	12610	12276	14046	13933		8425	7643	5275	4408	7793	6647	8395	8438	11318	7734	7952	5653	14701	12182	11443	11051	8258	8293	14030	14466	13054	11865	16145
765	283.207	9142	8662	10126	9171	10049	9069	9783	11958	14549	13225	7644	7737	13327	13260	10306	9620	15166	14812	8287	7750	12610	12276	14046	13933		8425	7643	5275	4408	7793	6647	8395	8438	11318	7734	7952	5653	14701	12182	11443	11051	8258	8293	14030	14466	13054	11865	16145
766	283.228	10659	10423	10178	9985	11326	10373	13389	13035	15882	14271	9762	7673	16265	15704	11598	11636	15104	14443	11258	8621	14939	13424	15336	14700		9048	9772	10284	9852	11527	8323	10916	9777	13053	11983	8312	8694	15895	12469	13928	13470	10992	8413	14763	13198	13507	12701	19048
767	284.224	16143	17588	16032	15492	17627	16113	13216	14854	20715	20291	13563	13477	23365	21276	20246	18729	21424	22357	16774	12196	21994	17494	19353	19450		16127	19020	12802	15301	18264	15339	17124	15751	15848	13852	11909	14108	42971	33548	13878	17164	16601	16339	16235	22649	28046	28083	30210
768	285.075	52197	48963	52206	47528	61464	53318	70967	64555	72553	72976	54917	42049	115516	102638	91988	78261	110182	104306	73941	63522	92702	83476	99204	96582		62411	52630	38919	31891	45846	48467	48303	41413	69677	59405	45146	44653	103302	88273	81533	69877	66038	58027	98716	92420	84010	75530	131147
769	285.092	14276	14642	16628	12827	17343	15384	14681	14355	16683	16188	15299	14978	18987	17342	16664	15956	17428	16270	14956	14305	15638	14785	16056	14783		14230	13457	15877	12072	13382	12878	16238	14511	13437	14771	14005	12637	16174	15259	15541	15124	14654	13400	17358	16063	15824	13542	18768
770	285.097	483115	468494	513819	502927	494466	502293	454238	461323	481389	463013	502878	484786	506551	491787	535679	508692	511419	486028	533712	532378	537194	516150	522248	514355		514069	498572	524204	494800	503508	470993	569730	554539	461277	461955	538089	506342	484255	476792	495279	487546	530294	475808	528163	528566	512734	485981	496236
771	285.146	5083	5433	5244	5272	5262	6341	5720	6234	6206	5624	4970	4891	9671	9929	6277	7008	7205	5951	6382	5924	6656	7144	6155	7525		5651	5855	4454	4767	4035	6754	6306	5372	5611	5215	4905	5497	7160	8762	7980	7420	5516	4462	7966	8092	7128	5872	7137
772	285.243	10409	11164	10340	8478	12022	13058	13221	11588	15874	16165	8414	8388	24202	22271	20557	15217	25526	21865	13071	12556	20606	17453	14589	14997		10802	10225	6932	6060	10654	9445	10115	8845	14258	12606	5308	5856	19849	18819	20399	16616	9931	9045	19099	16856	15460	13755	28843
773	287.023	10409	11164	10340	8478	12022	13058	13221	11588	15874	16165	8414	8388	24202	22271	20557	15217	25526	21865	13071	12556	20606	17453	14589	14997		10802	10225	6932	6060	10654	9445	10115	8845	14258	12606	5308	5856	19849	18819	20399	16616	9931	9045	19099	16856	15460	13755	28843
774	287.055	4998	6129	7177	4681	6670	6910	7636	6322	8115	7897	5536	6827	10142	7651	9410	7933	9459	9306	15165	12684	10098	11265	15377	14740		16482	14032	18239	16328	13720	10460	13772	11715	10607	8781	9031	7204	19343	16446	22675	20120	17307	15212	19763	20332	16508	14072	12269
775	287.071	8923	7376	5961	6882	9424	8467	11286	10951	17416	17857	7023	8420	12980	13665	11596	10698	8316	8610	8404	8798	10011	9208	13530	14242		7101	7468	4315	4048	6569	6288	6100	5986	8164	7259	4947	4487	13178	13918	7345	7613	7777	5802	11937	10455	8946	7988	16070
776	287.092	8923	7376	5961	6882	9424	8467	11286	10951	17416	17857	7023	8420	12980	13665	11596	10698	8316	8610	8404	8798	10011	9208	13530	14242		7101	7468	4315	4048	6569	6288	6100	5986	8164	7259	4947	4487	13178	13918	7345	7613	7777	5802	11937	10455	8946	7988	16070
777	287.104	8923	7376	5961	6882	9424	8467	11286	10951	17416	17857	7023	8420	12980	13665	11596	10698	8316	8610	8404	8798	10011	9208	13530	14242		7101	7468	4315	4048	6569	6288	6100	5986	8164	7259	4947	4487	13178	13918	7345	7613	7777	5802	11937	10455	8946	7988	16070
778	287.149	9346	7669	8851	9225	8443	7746	9882	8001	11209	11483	7479	6669	12002	10541	8937	8579	11044	9822	6713	7119	9740	9778	9377	8689		8978	7585	5926	6411	7974	7854	8842	8318	11294	11723	4616	4770	10765	11308	7988	10395	6989	5685	10635	8918	8349	7098	12695
779	287.222	9346	7669	8851	9225	8443	7746	9882	8001	11209	11483	7479	6669	12002	10541	8937	8579	11044	9822	6713	7119	9740	9778	9377	8689		8978	7585	5926	6411	7974	7854	8842	8318	11294	11723	4616	4770	10765	11308	7988	10395	6989	5685	10635	8918	8349	7098	12695
780	288.034	6389	5571	6467	7310	7311	6840	7718	7958	8490	8575	6475	4740	8900	10057	8655	6209	9659	10252	6512	5261	9408	9244	8510	7349		6315	5388	4472	5279	6300	5669	6022	5385	8693	7672	4177	3948	8709	8992	7607	7271	5345	4098	10276	9827	7558	7518	13113
781	288.128	6389	5571	6467	7310	7311	6840	7718	7958	8490	8575	6475	4740	8900	10057	8655	6209	9659	10252	6512	5261	9408	9244	8510	7349		6315	5388	4472	5279	6300	5669	6022	5385	8693	7672	4177	3948	8709	8992	7607	7271	5345	4098	10276	9827	7558	7518	13113
782	289.035	6389	5571	6467	7310	7311	6840	7718	7958	8490	8575	6475	4740	8900	10057	8655	6209	9659	10252	6512	5261	9408	9244	8510	7349		6315	5388	4472	5279	6300	5669	6022	5385	8693	7672	4177	3948	8709	8992	7607	7271	5345	4098	10276	9827	7558	7518	13113
783	289.087	14180	12373	13638	15055	14678	11996	15391	12233	27312	21974	11530	9872	21020	18241	16225	15747	21091	18513	10710	8851	14847	13285	19945	16519		14036	11221	7049	6834	11855	11409	11453	13187	15536	15164	7963	7611	21371	19193	12656	13758	13457	9895	20143	17611	11667	13138	22806
784	289.106	76808	65563	75434	65988	77063	66791	100265	80321	106380	89554	65652	54839	163291	143295	124466	117248	168555	149856	96280	86236	140165	132169	149001	131823		97835	90335	50370	45729	68757	57039	32017	29300	119841	101453	48868	40752	185294	160356	117694	100054	112596	96900	196259	169334	99557	90429	233448
785	289.182	9499	8991	8911	8842	9384	9441	9417	9672	9242	9226	9544	9255	9555	9901	10850	9823	9037	9368	9504	9562	9236	9062	9880	10179		8544	9368	8838	8945	9391	9365	9536	9881	9449	9398	10072	9496	9468	9312	10012	10476	8713	8835	9230	9438	9490	10512	8172
786	289.215	5003	4373	3814	3546	3612	5155	4864	3786	4882	5439	4039	4015	4845	4182	4290	3933	4807	4206	3178	3392	3694	6076	4186	3464		3086	4977	2768	2702	4097	3503	5567	4896	5921	5265	4447	3080	5876	4488	3666	4166	3661	3431	3555	4376	4472	4471	5177
787	290.044	6723	6097	6673	6909	6452	5727	8389	4967	9247	7331	6394	5436	10035	7288	7205	7195	8115	7239	5119	4611	6577	6876	6993	5767		5391	6309	3322	3937	5845	5216	7387	6733	8251	9328	3924	5353	7497	7621	6773	6158	4609	5147	7853	8974	6025	5129	11127
788	290.087	6723	6097	6673	6909	6452	5727	8389	4967	9247	7331	6394	5436	10035	7288	7205	7195	8115	7239	5119	4611	6577	6876	6993	5767		5391	6309	3322	3937	5845	5216	7387	6733	8251	9328	3924	5353	7497	7621	6773	6158	4609	5147	7853	8974	6025	5129	11127
789	290.118	6723	6097	6673	6909	6452	5727	8389	4967	9247	7331	6394	5436	10035	7288	7205	7195	8115	7239	5119	4611	6577	6876	6993	5767		5391	6309	3322	3937	5845	5216	7387	6733	8251	9328	3924	5353	7497	7621	6773	6158	4609	5147	7853	8974	6025	5129	11127
790	290.138	7149	6066	6666	6452	6064	6941	8768	6877	8971	7620	5485	5454	8320	7743	6616	7063	8506	7960	6000	4808	7804	7803	7132	5628		5817	6015	3464	4724	5816	4035	7154	6193	7391	7520	4409	2944	9433	8668	7096	6478	4149	4127	9646	8580	5318	6238	10269
791	290.151	7149	6066	6666	6452	6064	6941	8768	6877	8971	7620	5485	5454	8320	7743	6616	7063	8506	7960	6000	4808	7804	7803	7132	5628		5817	6015	3464	4724	5816	4035	7154	6193	7391	7520	4409	2944	9433	8668	7096	6478	4149	4127	9646	8580	5318	6238	10269
792	291.017	6713	5305	6036	5492	5481	5634	5408	5458	7051	6272	5704	4650	6234	5932	7004	6545	8093	6392	4875	3873	5138	6599	5111	6248		5082	4849	3742	3417	4689	4608	6481	6413	5992	5909	3465	3925	7361	6301	5987	4901	4296	4038	6244	8324	5132	5895	8104
793	291.052	9930	10169	9718	9961	10034	10475	9455	10234	10242	9978	9694	10474	10516	11659	9619	10974	11494	10069	8696	10855	9415	10267	10659	12019		10704	9133	10002	9671	10153	9924	11755	10005	10279	9789	9018	11282	10255	10932	10467	10774	9170	11747	9641	9143	10533	10742	11336
794	291.067	9930	10169	9718	9961	10034	10475	9455	10234	10242	9978	9694	10474	10516	11659	9619	10974	11494	10069	8696	10855	9415	10267	10659	12019		10704	9133	10002	9671	10153	9924	11755	10005	10279	9789	9018	11282	10255	10932	10467	10774	9170	11747	9641	9143	10533	10742	11336
795	291.098	9285	9016	10750	10697	9930	10295	9363	10287	11148	14108	9276	9523	9011	8784	8594	8126	10864	9569	8115	8613	9740	10182	8714	9962		10341	8766	7709	6879	9148	9160	9389	8439	11070	12383	7996	8045	8899	9409	9189	9738	7117	7762	10719	8297	8208	8207	8182
796	291.123	9285	9016	10750	10697	9930	10295	9363	10287	11148	14108	9276	9523	9011	8784	8594	8126	10864	9569	8115	8613	9740	10182	8714	9962		10341	8766	7709	6879	9148	9160	9389	8439	11070	12383	7996	8045	8899	9409	9189	9738	7117	7762	10719	8297	8208	8207	8182
797	291.136	8826	7678	9987	10357	9465	11694	9595	11624	12652	11395	7002	8529	12045	10627	8583	9866	11479	10391	8259	7847	11177	11161	10992	10179		9076	7349	6579	7096	8246	8860	9803	9661	10884	10206	8146	6612	10680	11664	8632	8436	6664	7693	10688	11113	9503	8606	14837
798	291.159	7873	7889	9064	8503	8856	9053	8132	8031	10429	10783	7058	5256	10859	9650	9581	9163	7674	11746	6743	7785	9895	9056	8455	7436		7831	7222	6854	5937	7631	7026	9817	6798	8858	8782	5786	5512	11055	9859	8016	9297	7032	6917	9741	9405	8333	7506	13511
799	292.048	7873	7889	9064	8503	8856	9053	8132	8031	10429	10783	7058	5256	10859	9650	9581	9163	7674	11746	6743	7785	9895	9056	8455	7436		7831	7222	6854	5937	7631	7026	9817	6798	8858	8782	5786	5512	11055	9859	8016	9297	7032	6917	9741	9405	8333	7506	13511
800	292.084	7873	7889	9064	8503	8856	9053	8132	8031	10429	10783	7058	5256	10859	9650	9581	9163	7674	11746	6743	7785	9895	9056	8455	7436		7831	7222	6854	5937	7631	7026	9817	6798	8858	8782	5786	5512	11055	9859	8016	9297	7032	6917	9741	9405	8333	7506	13511
801	292.983	7898	6002	8631	6724	7836	6947	7314	7788	10114	8169	5360	5925	9239	8615	7965	8459	8238	8621	5423	5481	8248	7737	7029	6526		7119	6238	5740	4721	6436	6832	7397	7638	7967	7055	6493	6461	8136	7586	8120	6678	5596	5505	8149	7260	6950	5900	10496
802	293.048	6948	6991	7024	5610	7351	6153	7865	5282	6999	8240	4973	6030	9553	8240	8928	7315	9300	6802	6016	7241	7190	7232	6856	6754		8185	6880	6667	4415	6488	5990	7922	5319	7089	7486	4345	4752	9596	6645	7737	6212	6810	5027	10340	9440	5935	6066	9287
803	293.116	19726	16840	20178	20187	18727	18088	23688	21509	28348	25133	13012	11322	37358	32745	21621	21559	37958	33067	13975	13621	25471	26232	26111	22942		13646	14198	7533	7456	13834	11250	21285	15064	26042	23171	9488	8045	31024	24185	18490	22037	15057	12963	32354	28928	20254	17711	37293
804	293.176	5147	5257	6603	5856	5447	5208	6555	5746	6505	7555	4587	3573	8713	7378	5320	5442	8792	7863	3727	3963	6108	6657	6521	6161		4207	3820	2803	2297	4371	3877	5950	4369	7162	7899	3116	2891	9094	6784	5857	5059	4534	3890	8667	7009	5781	4616	8548
805	293.211	5147	5257	6603	5856	5447	5208	6555	5746	6505	7555	4587	3573	8713	7378	5320	5442	8792	7863	3727	3963	6108	6657	6521	6161		4207	3820	2803	2297	4371	3877	5950	4369	7162	7899	3116	2891	9094	6784	5857	5059	4534	3890	8667	7009	5781	4616	8548
806	293.247	7980	6967	7701	5937	8708	6553	8892	8477	10817	12384	6918	5356	15904	15178	10597	9747	16381	14251	7322	8648	10185	10811	12710	10005		6493	6541	4438	3898	6326	5926	5596	5915	10087	8765	5108	5631	12601	9830	9069	6894	5934	6484	10529	10865	6254	5641	18143
807	294.048	4914	4399	4288	4195	5401	4675	6306	4602	7343	4971	4782	2596	7041	5066	5168	5506	5893	5819	2607	2730	5123	4383	4369	4816		3635	3234	2743	1804	4040	3929	6758	6104	5865	4417	2775	2454	5086	6099	5368	4128	2316	2691	5539	5269	4380	3875	7248
808	294.097	4914	4399	4288	4195	5401	4675	6306	4602	7343	4971	4782	2596	7041	5066	5168	5506	5893	5819	2607	2730	5123	4383	4369	4816		3635	3234	2743	1804	4040	3929	6758	6104	5865	4417	2775	2454	5086	6099	5368	4128	2316	2691	5539	5269	4380	3875	7248
809	294.115	4914	4399	4288	4195	5401	4675	6306	4602	7343	4971	4782	2596	7041	5066	5168	5506	5893	5819	2607	2730	5123	4383	4369	4816		3635	3234	2743	1804	4040	3929	6758	6104	5865	4417	2775	2454	5086	6099	5368	4128	2316	2691	5539	5269	4380	3875	7248
810	295.024	66058	72928	51930	76927	62164	73577	60809	74984	58304	70836	61350	82419	53612	76783	62988	76067	52899	69630	63190	83319	64781	75767	51024	71666		71268	76988	70823	89909	64245	80823	59721	67679	56842	61000	73846	82485	56385	69875	58600	72849	62972	82878	62705	70767	58640	77770	52622
811	295.062	7518	6846	7972	7471	7398	7593	8944	7491	8260	9268	6228	7185	10079	10086	8036	9110	9664	9257	8036	6440	8586	7225	8048	8560		6466	7951	6060	6362	7141	6120	9700	8216	8905	7665	4602	6080	9141	9083	7634	7133	6314	5840	10464	8030	8604	7224	11424
812	295.119	7518	6846	7972	7471	7398	7593	8944	7491	8260	9268	6228	7185	10079	10086	8036	9110	9664	9257	8036	6440	8586	7225	8048	8560		6466	7951	6060	6362	7141	6120	9700	8216	8905	7665	4602	6080	9141	9083	7634	7133	6314	5840	10464	8030	8604	7224	11424
813	295.189	7518	6846	7972	7471	7398	7593	8944	7491	8260	9268	6228	7185	10079	10086	8036	9110	9664	9257	8036	6440	8586	7225	8048	8560		6466	7951	6060	6362	7141	6120	9700	8216	8905	7665	4602	6080	9141	9083	7634	7133	6314	5840	10464	8030	8604	7224	11424
814	295.227	7518	6846	7972	7471	7398	7593	8944	7491	8260	9268	6228	7185	10079	10086	8036	9110	9664	9257	8036	6440	8586	7225	8048	8560		6466	7951	6060	6362	7141	6120	9700	8216	8905	7665	4602	6080	9141	9083	7634	7133	6314	5840	10464	8030	8604	7224	11424
815	297.04	7482	4660	6344	6492	6081	7252	7933	5959	10083	7510	5544	7112	9537	9174	9023	7268	8356	7455	6656	6317	6446	7080	7384	6870		6031	5669	6358	5275	6871	6328	7512	7895	7321	8157	4761	5463	7445	7445	6947	6714	6338	5070	9005	7490	6889	5413	9960
816	297.076	7674	7319	9762	7134	8350	9090	10998	8529	9237	9573	8128	6501	15174	13686	11518	12252	16595	13541	9631	10261	12373	11718	13705	14782		8365	8637	5196	5103	7463	6666	5957	7212	9791	8966	7662	7706	16675	12669	11668	11668	9642	9109	13553	12615	10192	10787	18391
817	297.118	17078	15099	19180	17204	19047	17357	17462	16312	18349	18586	19873	14813	21219	21283	19681	15827	22736	17646	17566	18414	22457	17627	20847	18969		19357	17100	16530	16444	16592	15492	16243	18036	18699	14713	18642	15533	20844	16639	18842	15884	17779	15893	23002	17521	19251	16789	21837
818	297.243	17078	15099	19180	17204	19047	17357	17462	16312	18349	18586	19873	14813	21219	21283	19681	15827	22736	17646	17566	18414	22457	17627	20847	18969		19357	17100	16530	16444	16592	15492	16243	18036	18699	14713	18642	15533	20844	16639	18842	15884	17779	15893	23002	17521	19251	16789	21837
819	299.07	21070	19172	20961	22069	19601	18005	20556	16638	20397	19289	22683	17215	18412	16932	18863	18777	19367	17051	20966	19537	17604	18149	20873	17905		21510	22969	21605	19211	20558	17869	20226	18782	20087	20906	20496	19931	20064	19677	19659	19023	19128	16821	21942	19833	20933	17650	20286
820	299.075	5004	4028	4274	3719	4377	5383	5789	4301	5672	5321	3307	2950	4489	3830	5225	5257	6779	6876	3824	3465	4622	4129	4693	4663		3110	3583	1908	2812	4860	4004	4886	5024	5416	3594	3595	2740	5605	5526	3069	3876	3954	3283	4881	4230	4394	3385	8325
821	299.113	9357	8688	8854	7366	8346	8228	10601	9083	10714	11828	6763	6056	12696	12147	9863	9477	11840	11144	6882	5293	10262	8852	11043	9176		6845	7078	5369	4901	6236	5559	7563	8779	11664	8643	4091	4684	12556	10574	7666	8624	6310	5931	10810	9487	7631	5815	16513
822	299.2	9357	8688	8854	7366	8346	8228	10601	9083	10714	11828	6763	6056	12696	12147	9863	9477	11840	11144	6882	5293	10262	8852	11043	9176		6845	7078	5369	4901	6236	5559	7563	8779	11664	8643	4091	4684	12556	10574	7666	8624	6310	5931	10810	9487	7631	5815	16513
823	299.223	2098	2234	1864	1868	2253	2178	1492	2367	1944	1846	2055	1853	2841	2461	1966	2368	2056	2519	1737	1927	2108	1674	1842	2388		2450	2352	2140	1957	2102	2278	2648	2194	2168	1920	1654	2404	2296	1714	2203	1651	2084	2265	1719	2446	2029	2089	1805
824	300.038	2098	2234	1864	1868	2253	2178	1492	2367	1944	1846	2055	1853	2841	2461	1966	2368	2056	2519	1737	1927	2108	1674	1842	2388		2450	2352	2140	1957	2102	2278	2648	2194	2168	1920	1654	2404	2296	1714	2203	1651	2084	2265	1719	2446	2029	2089	1805
825	300.072	4725	3924	5051	6165	5876	6411	6042	5159	5898	7004	4138	4559	6178	8953	4707	4418	5058	6917	3423	5784	4588	5293	5245	5547		4408	4472	4042	4480	2954	3203	6076	6066	6260	5658	3874	3739	4893	5328	6179	5412	4060	5052	6260	5917	4332	5103	7010
826	300.135	4725	3924	5051	6165	5876	6411	6042	5159	5898	7004	4138	4559	6178	8953	4707	4418	5058	6917	3423	5784	4588	5293	5245	5547		4408	4472	4042	4480	2954	3203	6076	6066	6260	5658	3874	3739	4893	5328	6179	5412	4060	5052	6260	5917	4332	5103	7010
827	301.071	7445	7823	8083	7548	8623	7248	10343	8212	9980	11433	9146	6942	10707	7198	8089	8467	8396	7989	6995	6800	9835	7389	8284	8533		8379	7405	7438	6055	6964	8226	7754	7274	10651	7908	6011	8043	9401	9892	8671	6432	6831	8136	8236	9933	7425	6265	9583
828	301.087	8515	7110	7407	6985	8011	8818	7365	6215	9926	8490	8442	8066	7939	7655	7175	7483	5612	6932	6890	6809	8368	6103	6806	6428		8126	8330	6636	6728	7630	7528	8661	5447	7311	7515	6309	6301	7151	6152	7320	7038	7708	5617	8724	6691	7149	6763	7824
829	301.108	3055	3207	2992	3131	2804	2606	3281	2571	4769	3867	2520	2558	5966	5948	6230	5444	7497	6414	3744	4570	6106	5701	5687	3295		2734	3047	2008	2104	2451	2897	2771	3923	3222	3114	2452	1944	7221	5857	7604	6118	3640	3317	5741	5831	5425	4221	8988
830	301.202	4191	4124	5968	4830	5789	4575	6169	3861	7728	6659	4355	2776	6250	6544	5797	3921	6171	5224	2930	2669	5216	4280	4794	4485		3328	3609	2937	1851	3831	2967	6584	4976	5430	5727	2222	2454	6114	5815	3487	4045	3594	2348	4801	4278	4513	4041	8028
831	302.135	4191	4124	5968	4830	5789	4575	6169	3861	7728	6659	4355	2776	6250	6544	5797	3921	6171	5224	2930	2669	5216	4280	4794	4485		3328	3609	2937	1851	3831	2967	6584	4976	5430	5727	2222	2454	6114	5815	3487	4045	3594	2348	4801	4278	4513	4041	8028
832	303.018	4191	4124	5968	4830	5789	4575	6169	3861	7728	6659	4355	2776	6250	6544	5797	3921	6171	5224	2930	2669	5216	4280	4794	4485		3328	3609	2937	1851	3831	2967	6584	4976	5430	5727	2222	2454	6114	5815	3487	4045	3594	2348	4801	4278	4513	4041	8028
833	303.052	6801	6917	11732	8258	8566	7499	9386	8070	11027	13024	8548	6448	13933	11117	9772	8403	13497	11090	6917	6584	10465	10709	9874	9667		9578	7059	4613	4704	6567	7357	8180	9767	9301	9977	5990	3745	11699	8116	8001	9144	7505	6554	12231	8746	7944	8885	14896
834	303.069	9201	9826	8433	7441	10525	9491	13243	9943	12857	11673	7044	6983	18539	15240	10734	11516	18155	14302	8092	7558	13024	12548	12205	12709		6452	7047	5666	4884	7205	7696	8858	8238	15034	11815	7547	8429	11669	11646	11434	9978	6603	8244	12241	11145	10652	8360	17966
835	303.106	9201	9826	8433	7441	10525	9491	13243	9943	12857	11673	7044	6983	18539	15240	10734	11516	18155	14302	8092	7558	13024	12548	12205	12709		6452	7047	5666	4884	7205	7696	8858	8238	15034	11815	7547	8429	11669	11646	11434	9978	6603	8244	12241	11145	10652	8360	17966
836	303.123	9692	8344	10372	7934	12939	9848	10603	9337	13136	11170	9081	7564	13080	10717	9675	10225	13528	10625	8117	8658	9641	7849	11373	10801		7524	8421	4961	6165	7837	6619	9608	8185	11959	11328	5316	5568	12521	12608	9321	8761	5426	6134	11795	9130	9902	8686	14781
837	303.16	9692	8344	10372	7934	12939	9848	10603	9337	13136	11170	9081	7564	13080	10717	9675	10225	13528	10625	8117	8658	9641	7849	11373	10801		7524	8421	4961	6165	7837	6619	9608	8185	11959	11328	5316	5568	12521	12608	9321	8761	5426	6134	11795	9130	9902	8686	14781
838	303.197	12397	11212	14594	13933	14356	12393	14703	11838	14671	13541	11174	11187	15124	12919	10866	13072	16632	13552	13401	13028	13540	13820	15795	14732		17318	13990	16560	12254	11519	12483	16832	15112	13891	13974	12366	11762	14957	12909	14646	12145	13837	11061	14101	14598	12749	10872	15847
839	304.084	12397	11212	14594	13933	14356	12393	14703	11838	14671	13541	11174	11187	15124	12919	10866	13072	16632	13552	13401	13028	13540	13820	15795	14732		17318	13990	16560	12254	11519	12483	16832	15112	13891	13974	12366	11762	14957	12909	14646	12145	13837	11061	14101	14598	12749	10872	15847
840	305.033	12397	11212	14594	13933	14356	12393	14703	11838	14671	13541	11174	11187	15124	12919	10866	13072	16632	13552	13401	13028	13540	13820	15795	14732		17318	13990	16560	12254	11519	12483	16832	15112	13891	13974	12366	11762	14957	12909	14646	12145	13837	11061	14101	14598	12749	10872	15847
841	305.069	11305	11086	11762	9871	11634	11572	13758	13303	15595	13134	9314	9394	18192	17561	17859	15923	16764	16383	10609	11593	15417	12768	15184	14006		12622	11664	9555	8862	11921	10088	9793	11989	11340	12507	10787	8343	18123	18482	14327	13819	12310	10095	16114	14760	14097	12854	23670
842	306.135	8772	9181	10503	7745	7694	7909	10728	8069	12059	11357	6953	6293	10351	13611	11163	8699	11688	10618	6450	6512	8394	10196	8793	9711		8808	9945	4896	6699	6830	6483	8907	7481	11017	9022	5696	6194	13753	11059	9641	10584	6315	6577	11096	11644	7556	7421	15323
843	307.069	12960	12275	14811	14661	10018	11076	10296	12372	10932	11485	12549	10688	11972	10318	13129	13414	12551	11309	13213	14059	12780	10877	12318	12023		13316	13318	12644	11504	12269	10610	14237	12719	10981	8251	14122	12989	11676	10205	12345	10225	12207	10235	13086	12808	12459	11444	14562
844	307.129	4440	4664	4541	3717	5229	4067	4673	5686	5775	5906	4301	3259	9611	7775	9013	8460	10712	10984	7245	7065	7613	8478	7932	6752		4148	3207	1833	2262	4293	3952	4448	3358	6295	5495	2437	2226	10741	10513	11747	9122	5447	7011	10168	6729	6647	5741	10990
845	307.152	4440	4664	4541	3717	5229	4067	4673	5686	5775	5906	4301	3259	9611	7775	9013	8460	10712	10984	7245	7065	7613	8478	7932	6752		4148	3207	1833	2262	4293	3952	4448	3358	6295	5495	2437	2226	10741	10513	11747	9122	5447	7011	10168	6729	6647	5741	10990
846	307.171	3695	3437	3785	2666	3273	3213	2875	3400	4762	3230	3493	2621	4932	4420	3768	3405	5217	4273	4319	3364	4036	4410	3862	3539		3106	3318	1583	1893	3093	2682	5820	4771	4301	3376	2451	2005	3761	4101	4221	4076	3177	2618	4554	3832	2459	3291	5019
847	307.192	6352	5045	5598	5427	5727	6231	6523	5530	7435	7554	4809	4730	6473	6451	6210	6358	7430	6069	5623	4394	7353	6347	5925	6629		5951	5794	3972	3260	5001	5601	5467	4618	5084	6434	3998	4433	6135	5268	5832	5668	4888	4022	8716	7720	5839	5754	8312
848	308.098	6352	5045	5598	5427	5727	6231	6523	5530	7435	7554	4809	4730	6473	6451	6210	6358	7430	6069	5623	4394	7353	6347	5925	6629		5951	5794	3972	3260	5001	5601	5467	4618	5084	6434	3998	4433	6135	5268	5832	5668	4888	4022	8716	7720	5839	5754	8312
849	308.98	6352	5045	5598	5427	5727	6231	6523	5530	7435	7554	4809	4730	6473	6451	6210	6358	7430	6069	5623	4394	7353	6347	5925	6629		5951	5794	3972	3260	5001	5601	5467	4618	5084	6434	3998	4433	6135	5268	5832	5668	4888	4022	8716	7720	5839	5754	8312
850	309.04	5717	5355	2691	2918	6240	6147	3465	4148	4133	4419	3578	2226	3752	3548	4232	3283	4950	4129	3856	2810	3257	3153	4982	2849		1923	4011	1956	2212	2452	2314	9324	9229	4280	5376	2476	2805	3915	2998	2481	2779	2679	2344	4026	3060	2517	3017	4103
851	309.172	11027	10367	12408	11831	13005	12766	11312	11691	12982	12571	13034	11550	12711	13658	11522	13717	12405	13247	11129	11398	11888	12321	10948	14313		11172	10749	10377	11229	11507	11635	12430	13171	12914	12806	12616	11983	10609	12152	12762	12105	11519	12550	12900	11489	15052	15060	9478
852	309.186	3915	3989	4738	4129	4432	4015	4671	5105	6823	6091	3751	3658	4827	5524	4105	4339	4401	4646	3562	3130	4673	4451	4213	5031		3649	3149	2919	2255	4356	3460	5486	4548	4798	3760	2571	2903	3874	5433	3489	3960	2477	3036	5076	5225	5227	4835	5276
853	309.243	4789	4015	5165	5305	5989	6595	5806	5629	8005	6850	4437	4743	8330	7359	5813	6222	7966	8376	4330	5923	5948	5732	8754	8123		4447	5060	3696	4402	5087	6328	5544	6182	6799	6672	4299	5561	6043	4744	6631	7746	4896	4647	6144	6881	5803	5397	6729
854	310.072	31309	31438	32151	26798	33403	31645	32933	29199	35981	31282	31223	25851	32221	30410	31373	30281	34704	30687	26468	27378	31191	26752	31837	27431		30178	28176	30127	26845	29126	26243	28019	28162	30472	26988	23731	23703	32993	32076	32647	30393	26784	26904	37267	33675	28053	25077	32022
855	310.096	31309	31438	32151	26798	33403	31645	32933	29199	35981	31282	31223	25851	32221	30410	31373	30281	34704	30687	26468	27378	31191	26752	31837	27431		30178	28176	30127	26845	29126	26243	28019	28162	30472	26988	23731	23703	32993	32076	32647	30393	26784	26904	37267	33675	28053	25077	32022
856	310.142	13387	13727	11361	12032	13029	12634	14348	14746	16338	15920	12327	9192	15533	12483	14095	14477	15992	15084	12241	10825	12554	12603	13967	13613		12993	13272	9870	8538	11479	11111	12411	12124	15477	13161	10253	9166	15384	13423	13015	12797	11416	10508	16849	13743	13593	13995	18192
857	313.035	14519	12456	12247	13333	14054	11506	15826	13247	18494	16694	12170	10484	16231	15608	12778	11825	18133	16636	11136	8905	15528	14081	15109	15254		11278	11658	9828	6724	10557	9403	14450	12336	16471	13965	10652	10399	14757	14485	13836	13290	9555	8671	15907	14825	12844	10885	21459
858	313.052	14519	12456	12247	13333	14054	11506	15826	13247	18494	16694	12170	10484	16231	15608	12778	11825	18133	16636	11136	8905	15528	14081	15109	15254		11278	11658	9828	6724	10557	9403	14450	12336	16471	13965	10652	10399	14757	14485	13836	13290	9555	8671	15907	14825	12844	10885	21459
859	313.062	65492	56594	84695	81576	75585	73403	60633	55815	54555	54079	63327	58899	55166	51018	50940	54631	49283	48099	57003	57826	52465	54323	54742	50368		59898	61544	59229	57206	59816	58064	55263	57899	52359	49093	57935	55792	54481	47405	56204	47407	51653	47427	53495	52042	49137	45411	54805
860	313.082	15020	13666	24353	18409	9141	8426	9257	8232	9287	8680	6997	7172	7879	7396	6458	6338	5360	6151	6066	6499	6584	6201	6131	6984		6871	7035	7516	5813	10729	10579	8913	7791	11116	10379	5593	4935	8216	7498	6736	5325	4935	5440	7776	8241	5941	6435	9599
861	313.107	5111	5463	4831	5606	6779	5060	6269	7330	7538	7395	3308	3256	9824	10052	8790	6766	11269	9493	4951	4146	9741	6414	3704	3825		5739	4440	1869	2232	4358	4528	4222	3503	5539	6874	3039	3618	9005	5885	6004	4959	3010	2953	8741	7523	6218	4750	8982
862	313.191	5111	5463	4831	5606	6779	5060	6269	7330	7538	7395	3308	3256	9824	10052	8790	6766	11269	9493	4951	4146	9741	6414	3704	3825		5739	4440	1869	2232	4358	4528	4222	3503	5539	6874	3039	3618	9005	5885	6004	4959	3010	2953	8741	7523	6218	4750	8982
863	315.05	9013	6987	9919	8459	10249	6610	8160	9592	9951	10730	7239	6935	11470	9825	9585	10073	13380	10501	7927	7714	8876	8525	9749	8142		7864	7361	6069	6202	8243	6170	8971	8689	9898	8598	6411	6057	9789	9299	8466	7230	7083	6395	10892	9135	9263	7114	11258
864	315.123	9013	6987	9919	8459	10249	6610	8160	9592	9951	10730	7239	6935	11470	9825	9585	10073	13380	10501	7927	7714	8876	8525	9749	8142		7864	7361	6069	6202	8243	6170	8971	8689	9898	8598	6411	6057	9789	9299	8466	7230	7083	6395	10892	9135	9263	7114	11258
865	316.123	6042	7343	7171	9337	6809	8081	7916	7734	11042	8683	7004	6520	8965	10092	10096	8218	8938	8784	5985	6816	7902	7900	6663	6253		5475	5781	4808	4443	4879	6905	9936	6888	8680	7314	4853	3958	12575	7801	8540	6703	4974	4561	12291	8141	9134	6708	9806
866	317.066	4024	3527	3980	2702	4141	3489	3870	4250	5003	4184	3592	3544	5273	6303	4869	4894	4702	6251	3203	3381	4045	4565	4991	6207		3292	2726	3705	2098	3114	3655	4869	4418	4816	4065	2022	2967	4890	4002	3941	2995	3398	2481	4388	4386	5427	3471	5897
867	317.083	354681	336136	244902	246141	423551	429093	655440	639871	639612	642905	357706	330656	746081	714695	514618	515659	970051	959315	458665	453543	539356	507455	535883	525383		383786	369789	177601	166680	360491	325079	300887	281496	118521	122929	41429	48731	113959	110515	70235	62904	36290	48023	183041	186270	289205	262668	804117
868	317.103	334886	323605	427210	426218	319063	314007	285648	295251	294751	295904	298799	303957	274378	272509	286093	291804	249362	260830	260885	262526	272257	276043	260725	262632		318037	314611	342703	338515	339510	325053	378899	369264	333753	334841	305605	301840	292024	291021	259898	252122	252027	251881	271030	269888	243792	253421	286873
869	317.212	5363	4966	6534	5612	6411	5428	5931	5354	6680	5679	5314	4863	5704	6767	6311	5326	6176	6382	5662	4681	5820	5865	6853	5032		4784	5465	4496	4357	6406	5611	6343	6193	4927	5345	4407	3296	6326	5679	6444	4785	4008	5224	6862	5889	5048	5699	6755
870	318.095	8947	6622	8038	9920	8591	8190	12160	11720	12572	11894	8937	8658	12617	13337	9843	9113	14005	14350	7749	5696	9962	9272	9859	8182		9134	10227	5864	5732	7512	5860	10311	10840	15066	9825	4547	6686	13038	10249	8985	8442	5781	5733	12768	12550	9787	8789	21959
871	318.109	58471	56449	43890	43842	67558	69593	106219	102211	112788	107795	62163	57499	123657	115924	89219	84900	154026	152646	75793	76330	88226	90205	96358	86884		62350	66507	31493	26450	57958	55002	49374	50439	24709	25647	9313	9543	24123	23091	15415	16196	9654	11719	33328	33427	48330	44657	136122
872	318.198	58471	56449	43890	43842	67558	69593	106219	102211	112788	107795	62163	57499	123657	115924	89219	84900	154026	152646	75793	76330	88226	90205	96358	86884		62350	66507	31493	26450	57958	55002	49374	50439	24709	25647	9313	9543	24123	23091	15415	16196	9654	11719	33328	33427	48330	44657	136122
873	319.034	15893	13806	14271	14811	13693	14636	15784	18184	15295	17989	11641	9721	15278	12271	11141	10990	16120	14065	9996	8597	25849	24466	13048	11796		18421	18552	12457	13635	16140	13720	18733	20405	20566	20674	15358	10881	15150	11780	9222	8001	9386	8713	15770	13398	13683	12491	20280
874	319.064	36244	36644	44969	37795	36313	37929	37832	36092	38417	37277	39528	38373	37242	35080	44385	40259	41735	36062	48276	40419	39022	42173	42260	39670		50099	44638	46695	38423	46167	38409	39650	41761	36638	32074	41051	37108	40230	36051	47311	41541	47218	35702	42657	38058	41795	37633	40053
875	319.082	6836	7176	4971	6187	5866	5535	6770	6317	7467	5339	5752	5486	8069	6414	5428	7580	7232	8469	4915	4619	6762	6348	7194	5985		5146	5616	3796	4160	5346	5063	5287	6832	6058	6728	4657	4821	7595	5756	6303	6286	3640	5631	6042	6890	6203	6356	7340
876	319.114	6836	7176	4971	6187	5866	5535	6770	6317	7467	5339	5752	5486	8069	6414	5428	7580	7232	8469	4915	4619	6762	6348	7194	5985		5146	5616	3796	4160	5346	5063	5287	6832	6058	6728	4657	4821	7595	5756	6303	6286	3640	5631	6042	6890	6203	6356	7340
877	319.129	18293	16545	19471	19821	19553	16353	41242	38483	27746	26287	25378	21878	58640	49534	22166	21577	29518	27070	17798	15755	20847	19523	27803	24763		28099	29662	15222	13474	17392	15503	30165	26957	43355	38093	19602	17175	38349	32557	30739	26875	22266	20014	70473	68875	54525	47339	76160
878	319.156	31260	30848	68241	59029	43814	45488	46740	42851	79800	75851	40515	33432	19500	18199	18584	20291	22367	20314	11907	9922	21901	19541	12134	13106		30029	28776	22174	20674	39242	36634	49637	52275	30387	29827	16523	15010	18484	17130	15612	13784	8861	8856	23009	18904	23505	22545	28432
879	319.19	31260	30848	68241	59029	43814	45488	46740	42851	79800	75851	40515	33432	19500	18199	18584	20291	22367	20314	11907	9922	21901	19541	12134	13106		30029	28776	22174	20674	39242	36634	49637	52275	30387	29827	16523	15010	18484	17130	15612	13784	8861	8856	23009	18904	23505	22545	28432
880	319.262	14206	14398	19233	16064	13512	14852	18825	15812	23928	22120	12772	9735	22023	17281	14481	14874	36282	18089	11039	9070	16943	15759	18955	22497		13625	11405	9009	6751	12996	11709	21828	16895	19239	15892	9621	8988	39069	17754	15663	26133	19035	16205	20876	35673	15675	13619	51390
881	320.093	14206	14398	19233	16064	13512	14852	18825	15812	23928	22120	12772	9735	22023	17281	14481	14874	36282	18089	11039	9070	16943	15759	18955	22497		13625	11405	9009	6751	12996	11709	21828	16895	19239	15892	9621	8988	39069	17754	15663	26133	19035	16205	20876	35673	15675	13619	51390
882	320.224	14206	14398	19233	16064	13512	14852	18825	15812	23928	22120	12772	9735	22023	17281	14481	14874	36282	18089	11039	9070	16943	15759	18955	22497		13625	11405	9009	6751	12996	11709	21828	16895	19239	15892	9621	8988	39069	17754	15663	26133	19035	16205	20876	35673	15675	13619	51390
883	321.062	11099	10372	15972	13170	10351	13027	16356	12624	17947	17262	11345	8500	13514	12793	10621	11615	14279	12135	7400	7450	12282	12089	13085	13283		10737	9222	7939	6663	10086	9185	16208	13508	13750	11472	7996	8124	15534	14227	11495	9012	8765	7066	14943	13951	13629	12481	19508
884	321.108	11099	10372	15972	13170	10351	13027	16356	12624	17947	17262	11345	8500	13514	12793	10621	11615	14279	12135	7400	7450	12282	12089	13085	13283		10737	9222	7939	6663	10086	9185	16208	13508	13750	11472	7996	8124	15534	14227	11495	9012	8765	7066	14943	13951	13629	12481	19508
885	323.027	14403	12927	18378	18304	16603	16437	17031	18768	17360	18886	12006	8835	12129	12231	12384	11485	17557	13550	6445	7187	15257	17841	12457	13030		16777	14451	12294	11554	11637	11048	15321	16134	15070	14831	8007	8725	18809	18923	13940	11752	11343	11657	29666	25297	24784	24238	30074
886	323.051	14403	12927	18378	18304	16603	16437	17031	18768	17360	18886	12006	8835	12129	12231	12384	11485	17557	13550	6445	7187	15257	17841	12457	13030		16777	14451	12294	11554	11637	11048	15321	16134	15070	14831	8007	8725	18809	18923	13940	11752	11343	11657	29666	25297	24784	24238	30074
887	323.109	12865	11889	15767	13647	11265	14433	12572	12058	11991	14290	13213	11398	12816	10728	13879	11582	10231	10620	9957	8867	10245	10819	11785	11114		13230	12427	11331	10057	11420	11417	10890	13194	11336	11366	10727	9457	12743	10825	10107	11493	9730	10473	13435	11751	10637	11746	12499
888	323.148	4618	5919	7345	6517	5872	4838	5727	4920	6900	6754	5297	4734	5047	5995	6288	6533	6632	4999	4743	4575	5756	5153	5132	5865		5440	6257	5585	6515	6242	5980	6406	6079	6065	7209	5782	4717	5298	5399	5052	5188	4914	5372	4510	5539	5747	4076	5498
889	323.22	6476	5131	7134	4705	6748	6955	7106	6764	9271	9394	5705	5394	8430	9254	8535	9025	10546	9521	5228	7334	8608	7612	8187	6172		6887	6050	3746	3709	5115	5495	7490	6309	7023	6468	4013	3952	8492	7316	6945	6883	4794	4314	9966	8300	6193	7726	11345
890	324.023	6476	5131	7134	4705	6748	6955	7106	6764	9271	9394	5705	5394	8430	9254	8535	9025	10546	9521	5228	7334	8608	7612	8187	6172		6887	6050	3746	3709	5115	5495	7490	6309	7023	6468	4013	3952	8492	7316	6945	6883	4794	4314	9966	8300	6193	7726	11345
891	324.075	6876	6049	5351	4406	6178	5546	6678	6274	9219	8065	5898	5596	11425	8886	7221	7881	6567	6367	5402	4825	7678	7587	10816	8934		7652	6435	5373	3991	4377	5115	4885	5760	6324	5897	3957	5036	9299	8763	5284	5699	6549	5442	9048	8407	5956	5729	13801
892	324.172	8935	11206	9463	10402	10668	10878	10815	9937	10544	12324	9474	10737	12850	12474	10550	10642	12491	10449	9407	9100	11285	11861	12247	12797		9753	9772	9869	10108	10763	9597	9305	8528	9327	9013	7647	10097	10227	11077	10795	11183	8775	11359	11378	11500	11723	11160	14424
893	324.217	14051	13984	16212	13795	15565	13581	19758	17315	20422	19327	11007	11084	21245	17465	15570	17239	21859	22412	9033	10546	20475	18787	16198	13373		13358	11792	9794	8760	10034	9466	12763	12752	17014	16455	8737	7938	23378	21054	17894	16532	11344	9773	23768	22535	20591	20362	27652
894	324.292	9643	8505	9162	7356	8601	11032	11342	10572	11730	10748	8152	8424	11789	9918	8147	7054	11145	12756	7335	7435	10361	8198	8843	9770		9249	7370	6365	5704	8015	6394	7172	8287	10097	9142	6564	5953	11615	9733	8874	8108	6869	7537	11065	10301	7469	9743	16515
895	325.072	15681	14030	16730	11075	16447	13810	13798	11320	17593	16497	14431	13251	18627	16246	16442	16537	17830	18516	13851	10654	16318	14636	19413	17845		12857	15378	13630	11671	16580	12257	13626	15378	15163	14500	12717	13732	19467	20297	16957	18023	13164	14025	17128	15567	13229	12340	21881
896	325.113	7269	7862	9706	7079	7791	7092	8099	8933	10226	8884	7067	6252	10020	7977	9305	7935	9043	9313	6601	5679	10068	7964	8009	8318		7799	6890	5827	6860	7022	6603	9469	8055	7053	7064	6674	5727	8957	8849	12735	12352	7321	6171	9117	8673	8420	7500	8373
897	325.139	7269	7862	9706	7079	7791	7092	8099	8933	10226	8884	7067	6252	10020	7977	9305	7935	9043	9313	6601	5679	10068	7964	8009	8318		7799	6890	5827	6860	7022	6603	9469	8055	7053	7064	6674	5727	8957	8849	12735	12352	7321	6171	9117	8673	8420	7500	8373
898	326.038	14878	15156	14964	17671	14985	16537	16651	16970	17011	16722	16016	14819	15662	16647	15371	15358	16095	16290	17962	17776	16882	16204	17341	15654		15807	13820	16107	16219	16661	19825	15798	14665	14442	14582	18093	18274	16917	17402	16622	16226	14321	19920	17387	16147	15760	15303	14804
899	326.087	14878	15156	14964	17671	14985	16537	16651	16970	17011	16722	16016	14819	15662	16647	15371	15358	16095	16290	17962	17776	16882	16204	17341	15654		15807	13820	16107	16219	16661	19825	15798	14665	14442	14582	18093	18274	16917	17402	16622	16226	14321	19920	17387	16147	15760	15303	14804
900	326.104	5348	5919	5663	6201	6486	5727	6560	6650	8916	8104	5806	5279	7703	6415	7179	6657	7545	7039	5318	5181	6167	5048	7194	7573		4533	5240	4334	3431	4284	4938	9991	7615	6775	7659	4476	4272	7592	7638	6956	6430	5002	4185	6853	5849	5970	4926	7248
901	327.05	10188	6730	7884	7190	7511	8280	8622	6911	11941	10545	5962	6414	12372	9869	8890	9692	11115	11729	6048	6091	9273	8110	8711	8394		7367	8565	4230	4249	7804	6556	9077	7707	9413	9763	7308	4341	11141	9632	8648	7857	7215	5587	11655	10700	8840	6229	12816
902	327.071	10188	6730	7884	7190	7511	8280	8622	6911	11941	10545	5962	6414	12372	9869	8890	9692	11115	11729	6048	6091	9273	8110	8711	8394		7367	8565	4230	4249	7804	6556	9077	7707	9413	9763	7308	4341	11141	9632	8648	7857	7215	5587	11655	10700	8840	6229	12816
903	327.131	6480	5905	6857	8290	6889	6905	5362	7152	4837	7213	5247	7863	6598	8564	6018	7612	6012	6450	6441	5629	5688	6474	5628	6043		6088	7512	6372	5557	5774	7451	6077	7027	5814	6209	7525	4968	6723	8549	6608	6764	6470	6762	5892	5796	5348	6506	6492
904	327.176	7696	7657	9422	8116	8661	8038	9361	7666	12702	11092	7886	7231	9993	9229	9814	8345	10067	9240	7427	7475	8006	9460	9348	8388		7395	7742	6417	6176	7635	6923	8795	8927	9216	9710	5692	7382	13225	9348	8501	7483	5623	7066	8606	10249	8977	8087	9897
905	328.045	7696	7657	9422	8116	8661	8038	9361	7666	12702	11092	7886	7231	9993	9229	9814	8345	10067	9240	7427	7475	8006	9460	9348	8388		7395	7742	6417	6176	7635	6923	8795	8927	9216	9710	5692	7382	13225	9348	8501	7483	5623	7066	8606	10249	8977	8087	9897
906	328.286	7696	7657	9422	8116	8661	8038	9361	7666	12702	11092	7886	7231	9993	9229	9814	8345	10067	9240	7427	7475	8006	9460	9348	8388		7395	7742	6417	6176	7635	6923	8795	8927	9216	9710	5692	7382	13225	9348	8501	7483	5623	7066	8606	10249	8977	8087	9897
907	328.984	8981	7566	10672	8445	10816	9502	10029	10313	13429	11026	7643	6192	15126	10639	11553	9225	13331	12067	8037	6179	12665	10701	11328	8951		7129	8094	6169	6193	7952	8404	7939	7549	12186	9655	4374	4104	14065	12733	10913	11245	7869	6456	15398	13046	10165	8775	15949
908	329.03	8981	7566	10672	8445	10816	9502	10029	10313	13429	11026	7643	6192	15126	10639	11553	9225	13331	12067	8037	6179	12665	10701	11328	8951		7129	8094	6169	6193	7952	8404	7939	7549	12186	9655	4374	4104	14065	12733	10913	11245	7869	6456	15398	13046	10165	8775	15949
909	329.081	8981	7566	10672	8445	10816	9502	10029	10313	13429	11026	7643	6192	15126	10639	11553	9225	13331	12067	8037	6179	12665	10701	11328	8951		7129	8094	6169	6193	7952	8404	7939	7549	12186	9655	4374	4104	14065	12733	10913	11245	7869	6456	15398	13046	10165	8775	15949
910	329.102	10179	9413	11909	9229	8748	8301	8533	9741	12783	13975	7650	7180	12397	9640	7815	7418	10717	8456	5195	6494	9406	8632	8832	10360		8439	5949	5724	5158	6022	6609	7417	5208	10807	8151	4824	5127	10024	8223	8746	6364	6312	6760	9394	9478	7797	6863	13424
911	329.123	10179	9413	11909	9229	8748	8301	8533	9741	12783	13975	7650	7180	12397	9640	7815	7418	10717	8456	5195	6494	9406	8632	8832	10360		8439	5949	5724	5158	6022	6609	7417	5208	10807	8151	4824	5127	10024	8223	8746	6364	6312	6760	9394	9478	7797	6863	13424
912	329.161	8187	8697	9286	10004	8904	9736	8035	7871	9365	10929	7090	8211	9994	8837	8320	6227	8809	9369	8267	7539	9492	7973	8408	8249		8262	8331	7227	8423	7921	8680	10455	8962	10025	9803	6556	6697	8239	8329	9879	8510	7166	7048	10684	9646	9092	7393	11058
913	329.233	8421	7920	8068	6467	10500	8420	10160	9851	12479	10194	7114	5241	15115	12770	11531	10293	17978	15712	8191	6925	12442	9542	14505	10754		8107	6362	4184	4275	5521	6163	7501	6106	11367	12093	6910	4724	13409	11940	11417	10328	7009	6348	12958	13971	9923	7715	21321
914	330.106	8421	7920	8068	6467	10500	8420	10160	9851	12479	10194	7114	5241	15115	12770	11531	10293	17978	15712	8191	6925	12442	9542	14505	10754		8107	6362	4184	4275	5521	6163	7501	6106	11367	12093	6910	4724	13409	11940	11417	10328	7009	6348	12958	13971	9923	7715	21321
915	330.201	13063	13129	11072	8608	8560	8899	10870	11352	12927	12729	7893	8411	13071	10375	10781	10705	15333	11889	11369	9751	8650	10933	10084	11167		10409	11053	7857	6912	10473	10698	9536	9445	8416	10268	7023	9893	12492	11340	8711	10283	9160	8137	12312	11800	9175	9079	16008
916	331.045	13063	13129	11072	8608	8560	8899	10870	11352	12927	12729	7893	8411	13071	10375	10781	10705	15333	11889	11369	9751	8650	10933	10084	11167		10409	11053	7857	6912	10473	10698	9536	9445	8416	10268	7023	9893	12492	11340	8711	10283	9160	8137	12312	11800	9175	9079	16008
917	331.1	7034	5437	6544	6767	7522	6086	6769	5944	7664	8570	6303	6032	9962	7565	7823	6580	8186	10131	4916	6205	7028	6721	6163	7026		6118	5671	4099	4816	5202	4919	6080	5845	8911	8201	5044	4330	7241	6852	6880	5635	5441	4775	8324	8314	5819	5748	10391
918	331.118	4949	5806	6286	6841	6080	5997	6257	6143	8330	9124	6935	6083	11147	9363	6907	7579	9577	9898	5820	7215	8921	7477	9162	7903		5813	4757	4154	3865	4274	5590	7921	6371	9972	9175	3896	4355	10973	7572	7536	6312	3687	4252	8237	8673	8147	7703	11379
919	331.248	4949	5806	6286	6841	6080	5997	6257	6143	8330	9124	6935	6083	11147	9363	6907	7579	9577	9898	5820	7215	8921	7477	9162	7903		5813	4757	4154	3865	4274	5590	7921	6371	9972	9175	3896	4355	10973	7572	7536	6312	3687	4252	8237	8673	8147	7703	11379
920	332.12	4949	5806	6286	6841	6080	5997	6257	6143	8330	9124	6935	6083	11147	9363	6907	7579	9577	9898	5820	7215	8921	7477	9162	7903		5813	4757	4154	3865	4274	5590	7921	6371	9972	9175	3896	4355	10973	7572	7536	6312	3687	4252	8237	8673	8147	7703	11379
921	333.007	9152	10395	9368	9763	9159	10107	15113	12802	13672	12811	11094	9792	16041	11336	12543	10487	12386	13821	8708	6389	10991	10187	11090	9884		11841	11919	7794	6678	10601	10428	14004	11774	14546	14382	9465	6521	11652	12470	8885	8427	7112	5436	14131	9980	10080	8305	13823
922	333.12	9152	10395	9368	9763	9159	10107	15113	12802	13672	12811	11094	9792	16041	11336	12543	10487	12386	13821	8708	6389	10991	10187	11090	9884		11841	11919	7794	6678	10601	10428	14004	11774	14546	14382	9465	6521	11652	12470	8885	8427	7112	5436	14131	9980	10080	8305	13823
923	333.145	96787	92904	124318	104371	76610	74560	86001	76845	157749	148871	101453	82872	108751	94130	69042	56287	79631	75091	60139	53369	108052	102943	136783	121545		92078	76507	85073	74878	64317	55589	76926	74583	60032	53137	51132	46482	72723	65352	57160	46762	61676	51255	55376	52127	49038	38374	57408
924	335.056	6976	7528	7799	8982	11489	8097	10978	9187	15120	13301	6129	8178	12797	12953	10128	10324	13662	10871	6824	6106	11120	9342	11126	10072		9467	6981	4759	5331	7233	5992	8960	7023	12422	10022	6037	5621	12560	10653	9160	7839	6630	4741	10208	11169	9429	8738	15120
925	335.092	5685	6924	5651	4316	7148	5376	8205	5960	8821	7466	4811	4922	9587	8734	6816	5844	8055	7954	5461	4161	6050	7354	7495	6475		5471	4321	3163	4184	5643	3562	5151	6818	7209	5911	4384	3700	9823	8391	6582	4866	5907	5536	10145	7902	5127	6275	10649
926	335.11	5685	6924	5651	4316	7148	5376	8205	5960	8821	7466	4811	4922	9587	8734	6816	5844	8055	7954	5461	4161	6050	7354	7495	6475		5471	4321	3163	4184	5643	3562	5151	6818	7209	5911	4384	3700	9823	8391	6582	4866	5907	5536	10145	7902	5127	6275	10649
927	335.132	5685	6924	5651	4316	7148	5376	8205	5960	8821	7466	4811	4922	9587	8734	6816	5844	8055	7954	5461	4161	6050	7354	7495	6475		5471	4321	3163	4184	5643	3562	5151	6818	7209	5911	4384	3700	9823	8391	6582	4866	5907	5536	10145	7902	5127	6275	10649
928	336.091	7297	5849	7881	8404	6331	7292	8321	7764	11267	8685	5745	6085	10336	9490	9383	7947	11568	9041	5597	6403	8433	9592	10959	8075		6596	6167	6149	5505	7191	5527	9316	7697	9185	8129	5138	6075	10747	9770	8944	6764	7383	7234	11034	9341	8667	7658	13353
929	337.012	11439	12333	11841	9675	11770	12710	15475	12858	17228	15549	12146	10220	33024	23782	16275	16660	26559	24215	12375	12830	17768	17928	21066	22443		9547	11161	6982	6378	11657	11097	12839	9979	18933	16692	8079	9512	21937	19143	16857	18309	13505	10973	24180	17194	14112	12812	32483
930	337.021	11439	12333	11841	9675	11770	12710	15475	12858	17228	15549	12146	10220	33024	23782	16275	16660	26559	24215	12375	12830	17768	17928	21066	22443		9547	11161	6982	6378	11657	11097	12839	9979	18933	16692	8079	9512	21937	19143	16857	18309	13505	10973	24180	17194	14112	12812	32483
931	337.038	7667	6191	7679	7446	7616	7384	10352	8996	12686	11054	6731	6372	11765	10378	10043	9470	11969	10167	7124	6116	8649	9272	10466	10067		7289	7662	6162	6161	6968	6970	7408	8094	8920	10184	4179	5621	11503	9305	8621	8465	6262	6488	11635	9647	8536	7461	13865
932	337.054	7667	6191	7679	7446	7616	7384	10352	8996	12686	11054	6731	6372	11765	10378	10043	9470	11969	10167	7124	6116	8649	9272	10466	10067		7289	7662	6162	6161	6968	6970	7408	8094	8920	10184	4179	5621	11503	9305	8621	8465	6262	6488	11635	9647	8536	7461	13865
933	337.07	19529	21608	22169	21445	24196	19815	15689	15796	19756	19546	16020	15991	14871	14959	13013	11196	17223	14613	12540	11638	14146	14593	15558	13755		11891	13391	12198	11255	12835	10377	19247	19151	13880	13746	7963	8779	9608	11356	11437	9796	9458	11625	13440	12616	12542	10888	19520
934	337.14	5192	5282	6227	6187	4432	5928	4335	4327	5954	4087	4261	3736	4762	3773	3611	4230	3941	3728	5412	3462	3999	2788	3229	4111		4429	4793	5607	3080	4341	4024	4761	4502	5111	4376	4195	3533	4065	3055	3689	3838	5807	3289	3806	3796	3314	4502	4543
935	338.041	5168	5498	5767	4560	5591	4922	6129	5010	7049	6092	5621	4164	8939	6713	6073	6298	7021	7397	3929	5209	6023	5503	5140	4587		5281	3988	3109	3664	5427	4140	5893	5673	5976	6646	5931	4836	7389	5756	7090	6582	4588	4966	5871	6043	4756	3974	6796
936	338.088	5168	5498	5767	4560	5591	4922	6129	5010	7049	6092	5621	4164	8939	6713	6073	6298	7021	7397	3929	5209	6023	5503	5140	4587		5281	3988	3109	3664	5427	4140	5893	5673	5976	6646	5931	4836	7389	5756	7090	6582	4588	4966	5871	6043	4756	3974	6796
937	338.117	7685	7872	10806	8743	10924	10706	9916	10563	13308	14547	5926	5616	14084	13194	12378	9446	12829	12623	8546	7777	10799	11210	11538	10997		9923	7103	4898	5410	8276	7000	9572	8553	11582	11757	8417	7311	13697	12297	11809	8629	9021	5807	12694	11810	10490	9003	16754
938	339.095	11937	12928	15784	14706	16234	16530	16957	17051	19980	21019	10618	8421	25122	20473	16554	15302	24661	22890	10834	10870	17567	16470	17416	17319		13506	13208	8899	6750	12575	10796	15876	14057	21744	18971	10030	9199	21000	19233	15198	13984	9908	12033	20526	18900	13822	12533	29780
939	339.122	11937	12928	15784	14706	16234	16530	16957	17051	19980	21019	10618	8421	25122	20473	16554	15302	24661	22890	10834	10870	17567	16470	17416	17319		13506	13208	8899	6750	12575	10796	15876	14057	21744	18971	10030	9199	21000	19233	15198	13984	9908	12033	20526	18900	13822	12533	29780
940	340.074	2286	3334	2888	3303	3058	3587	2600	3256	3144	3052	2474	2992	2898	2795	3248	3389	3367	3151	2977	2965	3006	3474	3167	3509		2696	2691	3422	2991	4045	3727	3484	3330	6620	5135	4486	4540	4815	4272	5485	5564	4095	4174	4259	3564	3106	3821	2794
941	340.088	3608	3763	3678	2703	3112	3557	3397	3860	4074	4010	2848	3816	3492	3168	3602	2780	3700	3695	3290	3282	4059	4480	3060	3311		3121	3230	2568	3221	4265	4275	3950	3497	5772	6555	4788	5048	4026	4020	4809	6394	5064	3972	3357	4090	3647	4507	3125
942	340.156	18749	16730	20013	23673	59123	61091	45246	45131	80985	80349	59263	56474	77853	86212	31256	28784	115281	118458	30439	33878	63903	76262	47569	52203		77632	78627	41486	54826	436695	411018	73183	80264	1984537	1979031	1410002	1371549	494112	484848	1182003	1172076	998946	939933	247979	241908	174534	165736	25281
943	341.066	18749	16730	20013	23673	59123	61091	45246	45131	80985	80349	59263	56474	77853	86212	31256	28784	115281	118458	30439	33878	63903	76262	47569	52203		77632	78627	41486	54826	436695	411018	73183	80264	1984537	1979031	1410002	1371549	494112	484848	1182003	1172076	998946	939933	247979	241908	174534	165736	25281
944	341.108	44681	38546	51977	48140	51198	50836	54454	50288	66357	65004	41859	40079	52470	48628	48574	44334	50047	45207	38538	36759	49315	46729	41212	38944		46295	39939	36738	32802	69258	60483	75325	71468	104776	104962	74424	70974	64716	54058	69014	64745	57041	50724	54117	50058	49948	43984	65686
945	341.113	44681	38546	51977	48140	51198	50836	54454	50288	66357	65004	41859	40079	52470	48628	48574	44334	50047	45207	38538	36759	49315	46729	41212	38944		46295	39939	36738	32802	69258	60483	75325	71468	104776	104962	74424	70974	64716	54058	69014	64745	57041	50724	54117	50058	49948	43984	65686
946	341.124	44681	38546	51977	48140	51198	50836	54454	50288	66357	65004	41859	40079	52470	48628	48574	44334	50047	45207	38538	36759	49315	46729	41212	38944		46295	39939	36738	32802	69258	60483	75325	71468	104776	104962	74424	70974	64716	54058	69014	64745	57041	50724	54117	50058	49948	43984	65686
947	343.045	27583	23901	28523	27867	29345	27393	30292	25474	29745	30940	29206	25269	30225	28074	30016	28311	31790	29061	30987	27583	31303	30658	30306	28932		28420	31254	30439	28649	36117	32874	34492	33903	44924	42986	40642	39893	32447	29485	39528	36977	38966	34390	31802	28992	30758	30601	30998
948	343.084	27583	23901	28523	27867	29345	27393	30292	25474	29745	30940	29206	25269	30225	28074	30016	28311	31790	29061	30987	27583	31303	30658	30306	28932		28420	31254	30439	28649	36117	32874	34492	33903	44924	42986	40642	39893	32447	29485	39528	36977	38966	34390	31802	28992	30758	30601	30998
949	343.098	26855	25631	27592	26489	29034	26538	27261	26310	35876	26323	29184	24392	32621	28059	35302	31311	31077	29914	33574	28787	34438	31352	31838	30689		28393	31063	28202	26270	34312	28078	34904	30288	38162	38339	36434	35107	42463	36433	39002	37718	39696	33117	38576	37014	38420	35550	37212
950	343.19	21133	20679	21612	22001	22427	22296	20195	19342	21775	21038	21733	20240	21801	19439	23700	22392	21812	20906	26314	22904	22330	23255	23694	22253		22903	20646	24573	22746	22939	21663	24751	23578	21759	22020	25788	24206	19307	19313	23098	22178	23580	21632	22428	20999	20936	19610	23184
951	343.225	16082	15470	16426	15152	15743	16370	15107	15008	14330	15614	18622	15633	16493	17362	17336	17941	15316	15887	18874	16403	19950	17475	16682	15227		16116	16160	18353	17026	20085	18374	19757	16654	14203	14823	17821	16281	16621	14380	17042	16319	17550	16539	15610	16422	17710	17000	14425
952	343.265	15376	16435	14610	15530	16287	15947	15237	15959	16827	15728	15990	14570	18049	16209	16115	17906	17550	16284	18436	16016	17669	15525	15458	16710		17033	16822	15324	16082	17655	14904	17094	16360	17192	16921	19748	18510	17190	18559	18541	15578	18708	19001	16334	17975	17467	15775	16576
953	343.32	15376	16435	14610	15530	16287	15947	15237	15959	16827	15728	15990	14570	18049	16209	16115	17906	17550	16284	18436	16016	17669	15525	15458	16710		17033	16822	15324	16082	17655	14904	17094	16360	17192	16921	19748	18510	17190	18559	18541	15578	18708	19001	16334	17975	17467	15775	16576
954	344.08	15376	16435	14610	15530	16287	15947	15237	15959	16827	15728	15990	14570	18049	16209	16115	17906	17550	16284	18436	16016	17669	15525	15458	16710		17033	16822	15324	16082	17655	14904	17094	16360	17192	16921	19748	18510	17190	18559	18541	15578	18708	19001	16334	17975	17467	15775	16576
955	344.116	17854	18133	17943	18780	19602	18171	20810	17776	20548	20122	18366	18105	21597	19548	18519	20307	21831	20761	18329	19138	21399	19863	20905	19441		18059	18441	18365	16240	26599	22272	20363	19628	46023	44068	37106	35250	30229	30955	31786	29899	31914	30190	23864	23537	21300	18934	21053
956	344.243	21411	20929	23583	21989	22709	21807	25557	24722	24196	25876	22518	22231	28660	25759	26279	24048	31614	26909	23477	22409	24329	26116	23598	25188		23967	23576	20722	21392	29589	27810	27785	25182	51779	51630	29826	30780	85568	82698	41866	39045	45910	41361	41343	39194	29032	26050	30450
957	345.061	22996	21221	25586	22718	24898	22205	24794	21928	29240	25978	22726	18667	25707	25585	25751	24249	27126	25981	22511	22893	26854	23281	26034	22619		23741	21860	21707	19148	28560	24391	29937	25854	45355	43561	27817	27138	69776	67697	34745	34719	39414	33990	39606	34682	25474	23518	30879
958	345.098	48805	46409	48034	51091	49557	47948	48366	47827	51536	49070	50137	46746	51681	47482	57380	53936	47923	50072	54218	52616	55939	46473	50815	50839		50126	50724	51750	46977	54380	49912	57441	51518	44793	43922	51949	50041	53057	46456	54814	49815	53693	46489	54179	48777	52877	46402	50289
959	345.109	48805	46409	48034	51091	49557	47948	48366	47827	51536	49070	50137	46746	51681	47482	57380	53936	47923	50072	54218	52616	55939	46473	50815	50839		50126	50724	51750	46977	54380	49912	57441	51518	44793	43922	51949	50041	53057	46456	54814	49815	53693	46489	54179	48777	52877	46402	50289
960	345.135	48962	44414	45688	49134	47982	47027	49329	47163	48788	46477	48588	44506	48038	43691	52269	53733	48257	49099	59754	55065	54398	52801	51168	52837		54050	52111	57673	48997	56369	51994	56908	54962	49070	44610	55314	56185	50137	46300	53645	48309	56490	51977	51242	46224	53125	48507	51169
961	345.167	118400	106836	113465	99287	112403	103422	103849	104661	100382	101597	120788	104791	112446	100471	117033	119898	109074	100062	126580	119540	117940	114598	116154	110681		121438	117834	132712	121089	121624	108211	116006	106852	102895	102283	125729	122119	106960	98641	119613	111884	126451	112954	105931	102081	115090	99613	97991
962	345.209	33341	29939	34939	31422	31030	32945	33503	28825	39633	36405	33054	30773	39118	34561	34754	35271	40368	34473	36807	36228	38535	35793	33333	35255		34887	35974	34227	32712	35005	31916	40223	33870	37155	34231	35447	35521	45086	40982	36545	35453	39375	36655	39685	35448	36881	33672	37107
963	346.055	31835	30492	33023	28606	30840	28428	30265	29566	33022	30869	31767	29440	30640	27435	35855	33827	32197	31254	38299	36280	34699	32170	35501	33390		36282	33846	38707	32308	35009	30706	34083	31110	29053	29095	36811	34087	33659	31967	33988	32513	34051	32609	34790	31103	34161	30716	31860
964	346.103	25940	27121	25725	25835	23856	25062	25128	26398	24345	24211	25765	23478	24456	23805	28426	26292	27338	24783	26309	26014	27290	28064	25837	26023		27541	27603	29666	23942	27105	26788	27313	26935	23933	21414	26415	24325	24752	22022	25969	25376	23828	23127	26382	23742	26452	23755	27363
965	346.136	18028	15124	16128	15529	18035	16933	20496	17181	20148	19580	16390	14494	18396	16450	17252	16144	24171	23884	15612	13459	18784	16619	15602	14795		15692	15610	14087	13874	15410	13189	16667	17959	13779	14258	10114	11643	16343	15316	12297	11659	13881	10306	15966	15986	18434	17330	22801
966	347.042	11293	10960	13238	12229	12786	12178	13560	11571	12555	12845	10105	11130	12862	12466	13450	12445	16525	12534	11828	12487	15416	14122	13178	12648		13263	11648	12305	11823	11191	9943	11832	10310	11430	10253	9974	10325	12844	12224	12083	12068	11356	9808	14510	13557	13827	14348	14414
967	347.093	11293	10960	13238	12229	12786	12178	13560	11571	12555	12845	10105	11130	12862	12466	13450	12445	16525	12534	11828	12487	15416	14122	13178	12648		13263	11648	12305	11823	11191	9943	11832	10310	11430	10253	9974	10325	12844	12224	12083	12068	11356	9808	14510	13557	13827	14348	14414
968	347.113	10876	13618	10851	9865	11947	10956	11261	8549	12012	10403	11660	9743	11040	11957	10631	12068	11175	12786	10941	12311	11826	11112	11321	10829		11103	11087	11639	11839	12035	12239	13170	10388	9182	11307	11589	9185	12248	11322	11210	9986	11478	12367	11820	10864	11455	11606	11458
969	349.002	13668	14134	11562	8274	20221	16733	13136	12277	15105	15056	16161	16139	14577	11179	18374	19264	14057	13129	11208	10007	12043	11684	13045	12188		10224	8911	9728	8450	7762	8538	30116	28216	13556	12396	9176	9483	9654	9515	9694	10149	8244	9162	11678	10471	9112	9693	10870
970	349.238	13668	14134	11562	8274	20221	16733	13136	12277	15105	15056	16161	16139	14577	11179	18374	19264	14057	13129	11208	10007	12043	11684	13045	12188		10224	8911	9728	8450	7762	8538	30116	28216	13556	12396	9176	9483	9654	9515	9694	10149	8244	9162	11678	10471	9112	9693	10870
971	349.275	13668	14134	11562	8274	20221	16733	13136	12277	15105	15056	16161	16139	14577	11179	18374	19264	14057	13129	11208	10007	12043	11684	13045	12188		10224	8911	9728	8450	7762	8538	30116	28216	13556	12396	9176	9483	9654	9515	9694	10149	8244	9162	11678	10471	9112	9693	10870
972	350.104	9977	10501	10130	10652	13064	13279	11764	10706	14166	12283	13449	11005	12526	11139	13023	14309	10844	11164	11037	9648	10997	10816	11632	12112		10728	9971	9082	8461	9001	8750	20387	19309	12199	11152	9684	10480	10699	9376	9286	10378	9875	11025	12674	9560	8643	9334	11091
973	350.121	13910	12963	12404	11092	13294	13107	14232	13598	14174	13852	12922	12501	15294	16864	13299	13145	17796	17465	13845	11829	14493	12332	15386	14000		12892	12892	12674	11632	13235	13556	13949	14337	15512	14804	11624	12515	15114	14041	12150	11989	11093	11912	13405	14236	14973	13077	18497
974	351.016	13910	12963	12404	11092	13294	13107	14232	13598	14174	13852	12922	12501	15294	16864	13299	13145	17796	17465	13845	11829	14493	12332	15386	14000		12892	12892	12674	11632	13235	13556	13949	14337	15512	14804	11624	12515	15114	14041	12150	11989	11093	11912	13405	14236	14973	13077	18497
975	351.052	13672	12289	12709	12880	14099	12528	15034	13368	18876	15919	12506	12220	17053	14683	13119	15238	16331	16718	12028	11649	15037	14006	14198	12251		13295	11486	11685	12461	13809	11998	13318	14308	14170	13453	13509	11987	16087	14368	15466	12590	11848	10381	15418	14744	15556	12888	18971
976	351.076	13672	12289	12709	12880	14099	12528	15034	13368	18876	15919	12506	12220	17053	14683	13119	15238	16331	16718	12028	11649	15037	14006	14198	12251		13295	11486	11685	12461	13809	11998	13318	14308	14170	13453	13509	11987	16087	14368	15466	12590	11848	10381	15418	14744	15556	12888	18971
977	351.088	18685	15973	17652	13891	18114	15642	19977	15218	24579	20712	16030	14281	27185	19853	19604	19804	25698	20947	15786	16818	20482	19100	21153	20515		15875	16555	10821	14117	17859	15310	18589	16326	21138	18107	16142	15959	23031	20083	17978	19507	16162	16095	21030	17878	16851	17058	29409
978	351.119	12247	11309	13865	13092	13155	12065	12413	10651	14025	15252	12459	10254	12626	12114	10996	9062	11991	10069	10494	9411	13635	11122	11979	12852		10416	9439	10811	10315	12298	9689	10742	10717	11966	12344	9019	8775	10923	9373	9772	9407	8779	7882	12143	11682	9493	8937	13881
979	351.18	12247	11309	13865	13092	13155	12065	12413	10651	14025	15252	12459	10254	12626	12114	10996	9062	11991	10069	10494	9411	13635	11122	11979	12852		10416	9439	10811	10315	12298	9689	10742	10717	11966	12344	9019	8775	10923	9373	9772	9407	8779	7882	12143	11682	9493	8937	13881
980	351.217	9575	6862	8031	7690	8361	8298	9014	8057	10482	12649	6473	7240	9979	10506	8456	9391	9111	8830	7476	7111	10228	9485	9227	9438		7625	7647	5727	6125	7829	7177	8857	7693	8630	9537	7010	5558	10996	9574	8306	7902	7703	5397	9573	7850	8870	6586	11533
981	352.085	9575	6862	8031	7690	8361	8298	9014	8057	10482	12649	6473	7240	9979	10506	8456	9391	9111	8830	7476	7111	10228	9485	9227	9438		7625	7647	5727	6125	7829	7177	8857	7693	8630	9537	7010	5558	10996	9574	8306	7902	7703	5397	9573	7850	8870	6586	11533
982	352.154	10202	10172	9526	8264	10004	10595	8874	7524	10698	10771	9907	8806	10029	9863	11905	10891	11501	10373	7261	7700	9885	9232	8912	9974		9175	8613	7523	6026	9189	7922	10003	12239	8803	9841	8563	7229	10151	9012	8401	8146	8998	7405	10148	9003	8975	7118	12484
983	353.05	10202	10172	9526	8264	10004	10595	8874	7524	10698	10771	9907	8806	10029	9863	11905	10891	11501	10373	7261	7700	9885	9232	8912	9974		9175	8613	7523	6026	9189	7922	10003	12239	8803	9841	8563	7229	10151	9012	8401	8146	8998	7405	10148	9003	8975	7118	12484
984	353.14	5305	7290	7671	8227	6754	8143	8213	8224	8007	8661	6492	5621	7177	8409	8127	6385	7863	7756	6126	5528	7123	6463	7728	7074		8204	5175	6167	5507	6683	7179	7148	5865	9673	8144	5610	5346	7478	7153	8050	7493	7238	4858	9116	8758	6822	6504	9068
985	353.268	9643	8263	10182	9138	10280	10269	8286	9099	9509	10299	10926	9670	12814	12684	12789	14531	19366	17458	10103	11284	12689	12619	12373	10020		9749	10708	8036	8476	7271	9794	11634	11304	9494	9681	9761	8131	22876	20876	15021	12534	6882	10326	10932	11626	14077	15212	16639
986	355.028	14968	12681	15428	15350	14289	14363	14610	15031	15281	16740	13971	12516	14273	15129	14368	14540	16243	17885	13156	14960	13911	16612	14818	16671		13988	14902	14032	13227	14157	17542	15992	14123	15042	14935	14277	14689	15184	16008	16229	13958	13270	14139	16185	16443	16095	14760	16461
987	355.087	9624	7333	8532	8522	9419	10221	8379	10330	10205	13526	7129	9572	12438	13545	10165	10686	12736	13329	8356	7517	10600	10333	10533	9242		9498	9288	6056	6496	7484	7728	9042	8129	12148	9023	6774	6186	14739	15155	15577	14873	7138	6956	18527	19636	13612	9342	17108
988	355.124	9503	7922	8579	10537	9790	9054	10646	9715	11953	11502	8363	7809	13868	13172	12912	11436	11933	13444	8620	7151	11587	10927	11944	10273		7692	9385	7369	7044	11162	8647	9491	9144	14365	11989	6454	7984	13993	13587	9680	9976	7977	7160	13410	12735	12205	9617	14909
989	355.139	9503	7922	8579	10537	9790	9054	10646	9715	11953	11502	8363	7809	13868	13172	12912	11436	11933	13444	8620	7151	11587	10927	11944	10273		7692	9385	7369	7044	11162	8647	9491	9144	14365	11989	6454	7984	13993	13587	9680	9976	7977	7160	13410	12735	12205	9617	14909
990	355.178	11102	10290	11511	10980	12834	11079	13785	11450	17307	14725	10043	11203	19087	15980	13260	13361	17106	15457	9879	10707	12300	14109	17058	14855		12951	11695	9294	9746	10703	10340	12090	11077	14038	11264	9126	7949	16120	17270	14213	13594	10141	8917	14475	14400	12636	9730	17905
991	355.239	11102	10290	11511	10980	12834	11079	13785	11450	17307	14725	10043	11203	19087	15980	13260	13361	17106	15457	9879	10707	12300	14109	17058	14855		12951	11695	9294	9746	10703	10340	12090	11077	14038	11264	9126	7949	16120	17270	14213	13594	10141	8917	14475	14400	12636	9730	17905
992	355.284	9051	9281	7815	9569	8328	7716	9755	10029	10823	12060	10756	8190	13622	11594	9940	11113	12544	12325	9243	8776	11111	10775	11959	7868		9410	10414	8522	7774	9392	8108	11462	9879	9658	9031	7430	9242	14312	12228	10476	10470	8324	7624	15320	11917	10840	9967	15766
993	356.097	9051	9281	7815	9569	8328	7716	9755	10029	10823	12060	10756	8190	13622	11594	9940	11113	12544	12325	9243	8776	11111	10775	11959	7868		9410	10414	8522	7774	9392	8108	11462	9879	9658	9031	7430	9242	14312	12228	10476	10470	8324	7624	15320	11917	10840	9967	15766
994	357.027	7195	8432	11018	9455	9067	8810	9083	9330	9780	10611	8334	7383	10361	11250	8948	9192	8887	9580	8857	8043	9295	10017	8903	8307		8473	7134	7548	5989	8971	7727	10736	8782	9590	8557	6747	7285	9530	10280	9706	8549	6195	6879	11466	10367	8960	7200	13953
995	357.082	7195	8432	11018	9455	9067	8810	9083	9330	9780	10611	8334	7383	10361	11250	8948	9192	8887	9580	8857	8043	9295	10017	8903	8307		8473	7134	7548	5989	8971	7727	10736	8782	9590	8557	6747	7285	9530	10280	9706	8549	6195	6879	11466	10367	8960	7200	13953
996	357.224	6548	6507	5709	5482	8179	6879	6546	6471	9544	7046	5411	5150	9787	7034	6961	8652	8883	8727	4851	5227	7053	6536	6652	6875		7320	7481	4485	5296	5061	5712	6541	6754	7244	6292	5070	4244	8301	7672	6492	6703	5509	6418	7747	8790	6520	5368	9284
997	357.278	9011	7880	6626	5075	8992	8163	6704	6799	8940	7422	7104	7096	14713	9906	18843	17337	14039	14421	10147	8051	12616	10970	11040	9640		5113	5781	4152	4657	5072	4632	11771	10958	5534	6936	3973	4159	12429	13663	10692	9681	5141	6546	10565	11311	10178	7800	15670
998	358.108	10708	11358	9615	10069	10557	10789	12663	11267	17088	15659	9062	8919	21620	16305	15261	16197	20623	18396	10398	10029	15460	11364	15155	14511		11868	9784	6184	5696	10921	7970	9081	10595	14112	11980	8092	6473	16023	17586	15039	13237	8976	6785	16609	14992	12418	12434	23370
999	359.063	10156	9550	9232	8488	12606	10661	12814	10422	14779	13366	8609	7488	16118	10942	10955	10349	15585	12787	7526	7705	11250	11412	9477	10496		8038	9916	5618	5234	8683	8299	12422	11538	11031	12158	6306	5259	14082	15222	11917	9189	8282	6301	12861	10937	11418	9021	15849
1000	359.077	10156	9550	9232	8488	12606	10661	12814	10422	14779	13366	8609	7488	16118	10942	10955	10349	15585	12787	7526	7705	11250	11412	9477	10496		8038	9916	5618	5234	8683	8299	12422	11538	11031	12158	6306	5259	14082	15222	11917	9189	8282	6301	12861	10937	11418	9021	15849
1001	359.125	6093	4521	5257	4907	5782	5891	5783	4517	7037	6663	4318	4484	6248	6358	6546	6051	6139	7712	4857	4709	6746	6241	5749	4420		5928	6126	3969	5192	5237	6677	5648	4761	7450	5312	3666	4146	6294	6541	5625	4833	4230	5529	6999	5249	4624	4911	7077
1002	359.185	6093	4521	5257	4907	5782	5891	5783	4517	7037	6663	4318	4484	6248	6358	6546	6051	6139	7712	4857	4709	6746	6241	5749	4420		5928	6126	3969	5192	5237	6677	5648	4761	7450	5312	3666	4146	6294	6541	5625	4833	4230	5529	6999	5249	4624	4911	7077
1003	359.294	6093	4521	5257	4907	5782	5891	5783	4517	7037	6663	4318	4484	6248	6358	6546	6051	6139	7712	4857	4709	6746	6241	5749	4420		5928	6126	3969	5192	5237	6677	5648	4761	7450	5312	3666	4146	6294	6541	5625	4833	4230	5529	6999	5249	4624	4911	7077
1004	360.109	6307	6044	8020	7953	8087	8912	7255	5711	10240	9322	6209	5553	7709	8198	6156	6336	9573	7827	5929	4976	10316	7807	8157	7957		7504	6139	5292	4378	5907	6068	6949	6928	7042	7798	4557	4654	9054	7892	7348	7450	5337	5380	10157	9353	7093	7915	9130
1005	361.092	6307	6044	8020	7953	8087	8912	7255	5711	10240	9322	6209	5553	7709	8198	6156	6336	9573	7827	5929	4976	10316	7807	8157	7957		7504	6139	5292	4378	5907	6068	6949	6928	7042	7798	4557	4654	9054	7892	7348	7450	5337	5380	10157	9353	7093	7915	9130
1006	361.11	7519	8209	7207	7743	10038	9265	9243	7268	10753	11157	7976	5309	13676	11187	9148	8234	11915	11972	7880	6689	10623	8250	10028	8607		7832	6714	6200	6543	6238	6582	7311	8810	9016	8447	6574	4887	9547	10250	8511	7203	6090	5421	8480	9260	7925	7519	12993
1007	361.13	20811	22710	28242	22797	22797	21161	27900	23747	33340	34625	22372	19552	45570	38474	30501	27516	43219	35849	22253	21767	25858	25412	27630	27220		24159	22825	17000	13862	24296	26362	22576	18075	30639	27080	17095	16755	41907	35125	31471	27642	16233	17490	31092	27536	21594	21347	44048
1008	361.136	7746	7160	11004	9493	6599	7046	6885	5157	6869	5577	6902	6220	5462	7168	6122	4872	6109	6882	4841	6241	5990	6926	6768	4757		7320	4497	7142	6244	6966	6631	5552	6075	6720	6164	5803	5793	6420	4294	6980	6688	6673	4999	5884	5750	7096	5756	5295
1009	361.164	8464	5940	8482	6746	8874	8595	8410	8447	10737	9007	5142	5978	10807	10390	8653	8149	10889	11519	5653	5397	9763	9007	8044	8305		6641	6773	4126	4553	5047	5276	6947	6116	9169	8181	4998	4159	10022	8761	7509	6994	5353	6217	9726	9292	7398	6855	12350
1010	362.137	8464	5940	8482	6746	8874	8595	8410	8447	10737	9007	5142	5978	10807	10390	8653	8149	10889	11519	5653	5397	9763	9007	8044	8305		6641	6773	4126	4553	5047	5276	6947	6116	9169	8181	4998	4159	10022	8761	7509	6994	5353	6217	9726	9292	7398	6855	12350
1011	363.017	7114	5165	7113	6510	6148	5322	11537	7085	7390	6772	4972	4487	8813	6659	5181	6392	7136	7221	3186	3789	6155	5351	6227	5771		6605	6507	4906	5189	4316	5399	8186	5878	9243	8688	3429	4255	6777	7619	6014	5642	5439	3720	6796	7720	5660	5164	9522
1012	363.18	7114	5165	7113	6510	6148	5322	11537	7085	7390	6772	4972	4487	8813	6659	5181	6392	7136	7221	3186	3789	6155	5351	6227	5771		6605	6507	4906	5189	4316	5399	8186	5878	9243	8688	3429	4255	6777	7619	6014	5642	5439	3720	6796	7720	5660	5164	9522
1013	363.232	7114	5165	7113	6510	6148	5322	11537	7085	7390	6772	4972	4487	8813	6659	5181	6392	7136	7221	3186	3789	6155	5351	6227	5771		6605	6507	4906	5189	4316	5399	8186	5878	9243	8688	3429	4255	6777	7619	6014	5642	5439	3720	6796	7720	5660	5164	9522
1014	364.096	3060	3613	3758	2918	3491	3165	2904	3243	3858	3282	2496	2621	4345	3717	3644	3605	4261	4309	2392	3110	3633	4273	3840	3564		3624	3221	3055	3236	3573	4287	3927	3239	4365	4592	2813	2646	4240	3630	4164	3432	4025	3837	5027	4608	3888	3192	6240
1015	364.124	3060	3613	3758	2918	3491	3165	2904	3243	3858	3282	2496	2621	4345	3717	3644	3605	4261	4309	2392	3110	3633	4273	3840	3564		3624	3221	3055	3236	3573	4287	3927	3239	4365	4592	2813	2646	4240	3630	4164	3432	4025	3837	5027	4608	3888	3192	6240
1016	364.161	73975	63988	92130	88007	51393	47995	154689	151196	121549	106707	120573	111508	229045	198414	67720	69844	111317	113038	48868	49678	67497	65385	107153	102496		122503	120611	75523	65401	105163	94650	129078	120949	215483	203617	160440	150717	198926	181349	244612	227969	128797	116913	493262	449399	227684	204876	495228
1017	364.997	73975	63988	92130	88007	51393	47995	154689	151196	121549	106707	120573	111508	229045	198414	67720	69844	111317	113038	48868	49678	67497	65385	107153	102496		122503	120611	75523	65401	105163	94650	129078	120949	215483	203617	160440	150717	198926	181349	244612	227969	128797	116913	493262	449399	227684	204876	495228
1018	365.049	15728	16741	18110	15637	14911	13054	18210	15928	21265	19303	14096	11372	21835	19438	12683	14159	18405	17726	11488	11812	15418	14470	15597	14382		20694	17667	13166	9962	14415	12638	15486	13402	17479	16268	11957	11808	19863	19508	17851	15652	13527	11876	28233	22852	15803	14444	27717
1019	365.124	15728	16741	18110	15637	14911	13054	18210	15928	21265	19303	14096	11372	21835	19438	12683	14159	18405	17726	11488	11812	15418	14470	15597	14382		20694	17667	13166	9962	14415	12638	15486	13402	17479	16268	11957	11808	19863	19508	17851	15652	13527	11876	28233	22852	15803	14444	27717
1020	365.14	6553	8376	6681	6036	7161	6178	8199	7444	10760	8039	7497	6784	10625	10399	7206	8121	11730	9798	5421	5076	8925	7099	8310	7046		6171	5199	4696	4453	6521	6432	8910	6907	12301	9395	8359	7851	10553	8523	10668	10185	7579	6754	13970	11380	10342	9488	15360
1021	365.224	6553	8376	6681	6036	7161	6178	8199	7444	10760	8039	7497	6784	10625	10399	7206	8121	11730	9798	5421	5076	8925	7099	8310	7046		6171	5199	4696	4453	6521	6432	8910	6907	12301	9395	8359	7851	10553	8523	10668	10185	7579	6754	13970	11380	10342	9488	15360
1022	367.012	6553	8376	6681	6036	7161	6178	8199	7444	10760	8039	7497	6784	10625	10399	7206	8121	11730	9798	5421	5076	8925	7099	8310	7046		6171	5199	4696	4453	6521	6432	8910	6907	12301	9395	8359	7851	10553	8523	10668	10185	7579	6754	13970	11380	10342	9488	15360
1023	367.048	5452	5742	5043	4627	5086	6532	4840	5010	6729	5409	5651	4744	7159	6153	5578	5473	7295	8329	4990	5366	5324	6487	5913	6052		5922	5642	4650	4277	5050	6051	5722	5776	12032	11550	11833	9813	6294	5348	10115	10615	6013	6461	5944	5008	5680	4888	6908
1024	367.069	37619	35816	31704	30626	128793	131708	103727	110386	169868	175760	82600	80466	369423	392136	156522	156402	1174348	1207631	54550	57098	128995	137797	111103	114503		123705	113567	35615	41451	438548	410331	219049	209993	2967670	2988436	2637058	2570518	407117	409616	2360564	2312071	506422	491614	113342	105854	120945	140378	423749
1025	367.283	23911	22501	23937	22955	26785	23033	32786	28355	32225	30852	23521	25066	24222	17916	21496	18800	22697	20565	16173	15037	20383	19669	20725	17721		30259	25385	18071	17481	19916	16654	25555	22975	36609	32134	19921	18852	19841	17948	23613	23385	14555	12760	25248	26510	17372	16702	28493
1026	368.16	23911	22501	23937	22955	26785	23033	32786	28355	32225	30852	23521	25066	24222	17916	21496	18800	22697	20565	16173	15037	20383	19669	20725	17721		30259	25385	18071	17481	19916	16654	25555	22975	36609	32134	19921	18852	19841	17948	23613	23385	14555	12760	25248	26510	17372	16702	28493
1027	368.318	2906	2726	3326	2919	3230	3316	3273	3675	2800	3274	3043	2908	5000	4514	3930	3192	6834	6068	3189	3173	3634	4417	3978	3664		2853	3183	2705	2425	3363	3193	3554	3223	5334	5008	3964	3875	4212	5101	4087	3168	2645	3251	3374	3161	3307	3255	4156
1028	369.027	29808	26126	26013	21261	82623	77433	93305	92873	112766	107757	32895	32783	273929	261642	81103	81052	1220281	1218616	24108	22975	49695	49715	37073	39811		24158	23914	15968	16248	117437	114682	171037	170275	496320	506091	174288	171374	333005	331520	380264	388961	98478	93476	114526	110666	41261	39156	366216
1029	369.173	19200	17701	19456	16569	18914	16972	19491	19339	22511	20813	19052	15090	20728	16260	18348	15531	21903	19307	16163	12989	19573	19417	17260	15852		16932	16494	15546	15410	15963	17596	14595	13711	19917	18512	15245	13988	17946	16849	18976	18243	14544	13472	20611	18678	14531	13453	21794
1030	369.207	19200	17701	19456	16569	18914	16972	19491	19339	22511	20813	19052	15090	20728	16260	18348	15531	21903	19307	16163	12989	19573	19417	17260	15852		16932	16494	15546	15410	15963	17596	14595	13711	19917	18512	15245	13988	17946	16849	18976	18243	14544	13472	20611	18678	14531	13453	21794
1031	370.274	17578	17789	25137	22957	16961	15969	15361	14998	17557	16943	15758	13903	14408	14666	14120	14269	16095	15300	15751	14648	14084	13671	12693	13367		16213	16185	17911	13171	17502	16373	19400	16182	16681	16506	14890	15438	13335	13517	15018	13919	13491	12685	14749	12917	13330	11380	15547
1032	371.098	4537	3529	3285	2604	4100	4443	3838	2324	4681	4710	3553	3077	3854	3291	3366	2729	4051	4534	2989	3489	3306	3990	3470	3306		3399	3626	2504	3077	2622	2991	3010	3236	4482	4446	2605	3236	4164	4786	3228	3136	2786	3053	3380	3734	4395	4008	4357
1033	371.158	5723	4874	6294	5172	7358	6597	7192	6194	7516	6769	4454	4625	7900	7470	5252	6246	7246	6837	5611	4256	6526	5816	6778	6749		6318	6127	4532	4670	4529	4432	4908	4921	8746	8355	4114	5136	8035	7942	6511	5365	5426	5719	7782	5949	5185	7254	8647
1034	371.192	9560	9541	10224	8843	11761	13273	14667	15375	17159	15897	9376	8298	15057	12223	10552	9234	21642	21149	8739	9720	11787	12412	12304	12190		9767	10214	6837	7066	7943	10007	11652	8329	15903	15519	7951	8061	16554	13844	10844	11476	7977	8117	14765	14267	11133	10477	16471
1035	371.243	165063	146520	101247	94297	121914	114641	348212	314280	304277	282448	176405	159420	149336	136861	75162	80120	114433	125429	159123	143208	236727	213988	335123	324304		350269	322114	187909	159000	183549	154736	147240	129709	145726	136494	45938	43499	310280	280455	60018	57355	139872	122799	456532	420488	310248	269899	124863
1036	372.102	165063	146520	101247	94297	121914	114641	348212	314280	304277	282448	176405	159420	149336	136861	75162	80120	114433	125429	159123	143208	236727	213988	335123	324304		350269	322114	187909	159000	183549	154736	147240	129709	145726	136494	45938	43499	310280	280455	60018	57355	139872	122799	456532	420488	310248	269899	124863
1037	373.094	15584	14393	18054	13172	15335	14557	18534	16844	18815	19547	13630	11582	23835	20631	18409	17820	22598	19569	14216	12888	17866	16763	19366	17345		13975	13595	10540	7804	12932	10345	12212	11039	17355	17762	9075	9497	24603	22635	16337	18124	12749	10855	24793	19730	17285	17528	31988
1038	373.15	4611	3925	4390	4491	3709	3798	4845	4247	4144	3524	3709	3872	3805	3944	4335	3658	4195	4554	3875	3717	3848	3829	3996	3814		4275	5548	3413	3690	4032	3000	4103	4335	5524	4566	3802	3519	4455	4364	3351	3879	4016	4041	5188	3784	3528	3827	4636
1039	373.201	3521	3193	3492	3362	3971	2926	4737	3205	5283	4954	2730	3292	4925	4505	3618	4113	4292	4556	3028	2905	4402	4131	4733	3199		3708	2621	2184	2462	3272	2986	2940	3915	4995	3933	3046	2567	5663	4077	3863	3796	2581	3301	4433	4267	2937	2897	5590
1040	373.221	4690	4539	4016	4483	3677	4629	5354	6930	5368	7608	3443	2955	6038	7707	4568	4881	5678	6431	3015	3215	5590	4305	5775	4679		3339	4164	2838	2189	4724	3850	3157	2945	6303	3993	3623	2980	6921	6867	7546	6848	3173	2748	6434	5892	5334	4352	6724
1041	373.238	4690	4539	4016	4483	3677	4629	5354	6930	5368	7608	3443	2955	6038	7707	4568	4881	5678	6431	3015	3215	5590	4305	5775	4679		3339	4164	2838	2189	4724	3850	3157	2945	6303	3993	3623	2980	6921	6867	7546	6848	3173	2748	6434	5892	5334	4352	6724
1042	373.274	9223	9827	9233	9952	9481	9456	15278	14355	16396	14459	9557	8569	13262	10660	9765	8495	12856	11537	8584	9079	12437	11630	17268	14913		13719	13110	7409	6571	11174	8016	11801	10798	12975	9964	5234	4807	17194	15603	7922	7327	7024	7397	20435	17921	11987	11869	14348
1043	375.145	9223	9827	9233	9952	9481	9456	15278	14355	16396	14459	9557	8569	13262	10660	9765	8495	12856	11537	8584	9079	12437	11630	17268	14913		13719	13110	7409	6571	11174	8016	11801	10798	12975	9964	5234	4807	17194	15603	7922	7327	7024	7397	20435	17921	11987	11869	14348
1044	375.182	8226	8482	9711	8807	11062	10229	13622	12211	16785	13621	9196	8142	13736	11797	9568	9882	12737	10513	9036	7816	11764	10622	13457	11118		9105	11858	5379	7096	8167	6979	11409	8834	11787	8715	6801	5921	14759	12645	7625	9081	5774	7010	15049	13840	11181	10715	13521
1045	375.195	6080	5203	6690	6331	6911	7933	7932	7327	9233	9210	5078	4219	9661	6278	7504	5840	8872	7983	5926	5459	6394	5787	6778	6434		6338	5512	4558	3912	5808	5232	8110	8173	6111	8269	4553	4414	9859	7379	5624	6876	4325	4672	8714	8441	5441	5092	9778
1046	376.119	6080	5203	6690	6331	6911	7933	7932	7327	9233	9210	5078	4219	9661	6278	7504	5840	8872	7983	5926	5459	6394	5787	6778	6434		6338	5512	4558	3912	5808	5232	8110	8173	6111	8269	4553	4414	9859	7379	5624	6876	4325	4672	8714	8441	5441	5092	9778
1047	377.032	5806	4020	4023	3827	4887	3391	5955	4488	5786	4295	4948	6430	5418	5994	5563	6396	5676	4264	3195	3043	4028	3551	5977	4420		4138	3552	5378	3509	3964	3172	6742	7525	6343	5345	4345	3828	5258	6982	5765	4144	3669	5810	6129	5646	4490	5122	4986
1048	377.123	5806	4020	4023	3827	4887	3391	5955	4488	5786	4295	4948	6430	5418	5994	5563	6396	5676	4264	3195	3043	4028	3551	5977	4420		4138	3552	5378	3509	3964	3172	6742	7525	6343	5345	4345	3828	5258	6982	5765	4144	3669	5810	6129	5646	4490	5122	4986
1049	377.159	9897	8799	10337	9024	11503	8341	11949	9717	15143	13583	7094	7895	13384	13220	10022	9055	13886	10754	7455	7061	11074	10563	12360	9959		9412	8399	5072	6307	6234	6118	10435	10894	12043	9866	6478	5127	14467	11870	8682	10140	6392	6178	10521	12168	10817	8823	18191
1050	377.27	9473	8369	9048	8369	10368	11648	9316	9297	11184	12155	7814	6620	10979	9540	10164	8115	11360	9292	6948	5706	8621	9741	8643	6669		8131	6314	6757	7291	7578	6522	11716	10367	10037	10778	4950	6129	10807	9769	7890	8319	6185	6782	8928	8961	7699	7093	12857
1051	377.307	9473	8369	9048	8369	10368	11648	9316	9297	11184	12155	7814	6620	10979	9540	10164	8115	11360	9292	6948	5706	8621	9741	8643	6669		8131	6314	6757	7291	7578	6522	11716	10367	10037	10778	4950	6129	10807	9769	7890	8319	6185	6782	8928	8961	7699	7093	12857
1052	378.135	14972	11722	13589	11666	13451	13958	12504	12434	13846	14467	11442	10395	20269	16487	12640	14373	14064	13896	12620	11518	13596	13455	11174	11223		14994	15376	13368	13351	13796	11472	13908	12889	13457	11295	9982	11103	21142	18536	12204	13068	13725	13218	14541	15269	15307	13532	14123
1053	379.012	17078	16753	16163	12731	24898	23756	14543	16496	22961	22249	17969	15869	21473	19892	13457	12951	23029	22380	12552	13233	16184	14610	17146	17508		9358	10167	8281	8826	9686	8937	19885	19899	18292	16807	5996	7364	12409	10925	10636	10208	9299	9448	15442	14613	12076	10395	23157
1054	379.069	4893	5067	6951	4613	4724	5735	4673	4038	5249	4788	6188	6549	6085	5179	5662	6785	5283	5171	6433	5611	5953	5329	6391	4760		4756	4605	5495	5570	6428	5032	5874	6573	5894	4535	5215	4269	6079	6063	5836	5466	6775	5152	5015	5446	5702	4859	5859
1055	379.082	6077	5476	6227	7364	6667	5987	6974	6453	7846	7964	5781	4633	8260	6977	6845	6053	7237	7090	5917	5452	7083	5634	6729	5232		6833	5619	4405	3641	4205	4600	7096	6371	6864	7122	3522	3227	6175	8247	6328	5422	5452	3569	6459	6473	5419	5076	8694
1056	379.152	6077	5476	6227	7364	6667	5987	6974	6453	7846	7964	5781	4633	8260	6977	6845	6053	7237	7090	5917	5452	7083	5634	6729	5232		6833	5619	4405	3641	4205	4600	7096	6371	6864	7122	3522	3227	6175	8247	6328	5422	5452	3569	6459	6473	5419	5076	8694
1057	380.015	6077	5476	6227	7364	6667	5987	6974	6453	7846	7964	5781	4633	8260	6977	6845	6053	7237	7090	5917	5452	7083	5634	6729	5232		6833	5619	4405	3641	4205	4600	7096	6371	6864	7122	3522	3227	6175	8247	6328	5422	5452	3569	6459	6473	5419	5076	8694
1058	381.062	4676	5945	5595	5014	5486	6340	4237	4691	6585	6485	5245	4614	5850	3913	4623	5053	5565	5398	4587	4054	5148	5419	5837	5324		3722	4554	3882	4623	4707	4973	5819	6755	4501	4987	4422	5224	5096	5608	4203	5848	5060	4388	4951	5743	5386	4584	6429
1059	381.099	4676	5945	5595	5014	5486	6340	4237	4691	6585	6485	5245	4614	5850	3913	4623	5053	5565	5398	4587	4054	5148	5419	5837	5324		3722	4554	3882	4623	4707	4973	5819	6755	4501	4987	4422	5224	5096	5608	4203	5848	5060	4388	4951	5743	5386	4584	6429
1060	381.119	9472	9581	9480	11122	10981	11017	10155	9112	11674	12564	9361	8251	12302	10813	9722	11115	13648	13263	6309	7573	10892	10928	10825	11518		10611	10318	7086	8328	8406	9673	8947	9224	12276	9800	7893	8543	11655	10981	10808	10503	6954	6101	10792	11356	11590	10079	15864
1061	381.191	15007	16163	28002	26529	8913	10172	19512	16220	22614	20007	18035	16025	16403	14878	8835	9933	15913	14733	9820	6954	12445	10661	12519	9513		27151	23257	24378	20856	14776	9664	37261	36422	19568	17500	6303	7227	20234	21579	10625	10988	6546	6388	24314	21691	17667	17710	36208
1062	382.174	248865	219986	163141	144629	293861	280517	213847	201227	318384	306925	233848	203336	292503	266141	141960	142005	266193	246168	165357	157025	180928	166289	207338	200311		67337	67140	71682	65772	77051	66549	297406	288955	150795	142549	55730	53376	86638	78867	83877	81677	89946	85881	128125	121310	105902	101852	302790
1063	383.045	9884	11359	9777	11057	10255	11393	11955	11513	14673	15027	8454	7814	12497	11737	10524	9788	12934	11506	7353	6258	10863	10288	8440	9844		8985	7131	6819	6873	7148	7550	10453	10195	11672	11073	5963	5974	12629	9955	9065	7881	6130	5432	10758	9455	9208	5934	14455
1064	383.118	8790	8895	8801	10216	8353	8685	11081	9784	12645	11595	8947	6168	11347	11101	7631	7277	10381	9273	6713	5829	8042	7579	8450	7509		7608	6611	6972	6480	5513	6381	13813	12826	10312	8555	4338	3901	11007	8156	6014	6232	5700	4637	10580	8169	7016	6934	15312
1065	383.152	8790	8895	8801	10216	8353	8685	11081	9784	12645	11595	8947	6168	11347	11101	7631	7277	10381	9273	6713	5829	8042	7579	8450	7509		7608	6611	6972	6480	5513	6381	13813	12826	10312	8555	4338	3901	11007	8156	6014	6232	5700	4637	10580	8169	7016	6934	15312
1066	383.197	6598	4967	5936	5467	7234	7126	7605	6676	8530	8810	5658	4973	8739	8170	5448	5165	7292	7247	5540	5848	5900	5310	6531	5791		4848	5155	3513	3979	3929	5044	7382	6876	5465	5648	3373	3774	6542	4567	4306	5388	4952	3817	5696	5975	5289	4937	8145
1067	383.239	6598	4967	5936	5467	7234	7126	7605	6676	8530	8810	5658	4973	8739	8170	5448	5165	7292	7247	5540	5848	5900	5310	6531	5791		4848	5155	3513	3979	3929	5044	7382	6876	5465	5648	3373	3774	6542	4567	4306	5388	4952	3817	5696	5975	5289	4937	8145
1068	383.315	6598	4967	5936	5467	7234	7126	7605	6676	8530	8810	5658	4973	8739	8170	5448	5165	7292	7247	5540	5848	5900	5310	6531	5791		4848	5155	3513	3979	3929	5044	7382	6876	5465	5648	3373	3774	6542	4567	4306	5388	4952	3817	5696	5975	5289	4937	8145
1069	384.095	10758	11494	10227	9276	11778	12028	11584	8339	12282	12369	10258	8878	12338	12748	10431	10670	13879	13943	8079	7066	11040	9266	7440	8761		7020	6670	5773	5277	11892	11220	14071	13513	12281	14005	7578	6669	10434	9716	6736	6534	6600	5968	8919	8965	12458	10697	28843
1070	384.122	7757	6875	8880	8181	9428	8655	8760	8547	10677	13137	8116	6896	13025	10866	9210	9227	15899	18365	7121	4503	9148	8203	10203	8612		5562	6669	4697	4795	6661	6384	10678	8652	9461	9879	5114	4012	7708	8453	7033	9082	5180	5861	10255	9331	8776	6659	17658
1071	384.249	7757	6875	8880	8181	9428	8655	8760	8547	10677	13137	8116	6896	13025	10866	9210	9227	15899	18365	7121	4503	9148	8203	10203	8612		5562	6669	4697	4795	6661	6384	10678	8652	9461	9879	5114	4012	7708	8453	7033	9082	5180	5861	10255	9331	8776	6659	17658
1072	385.073	10145	9135	11493	10064	11933	10841	10831	11838	13530	14521	9977	8789	12987	13726	10479	10383	12693	13120	8130	7967	11654	11714	12719	10267		7431	7417	5214	5321	9369	6706	11626	10660	10510	9803	5538	4083	11641	10346	7606	9878	6805	6016	9830	10998	9928	9708	17615
1073	385.092	10145	9135	11493	10064	11933	10841	10831	11838	13530	14521	9977	8789	12987	13726	10479	10383	12693	13120	8130	7967	11654	11714	12719	10267		7431	7417	5214	5321	9369	6706	11626	10660	10510	9803	5538	4083	11641	10346	7606	9878	6805	6016	9830	10998	9928	9708	17615
1074	385.166	10145	9135	11493	10064	11933	10841	10831	11838	13530	14521	9977	8789	12987	13726	10479	10383	12693	13120	8130	7967	11654	11714	12719	10267		7431	7417	5214	5321	9369	6706	11626	10660	10510	9803	5538	4083	11641	10346	7606	9878	6805	6016	9830	10998	9928	9708	17615
1075	386.27	13821	14577	16243	14636	14188	15050	15161	18211	19972	20663	14522	14874	33074	24458	17430	17208	28086	28290	18008	15213	20640	19600	23735	23444		12121	11946	9926	7146	13777	10997	16442	17232	19377	14996	10434	9120	24115	19676	16431	16862	13229	13061	24820	25874	18581	15122	33741
1076	387.127	13821	14577	16243	14636	14188	15050	15161	18211	19972	20663	14522	14874	33074	24458	17430	17208	28086	28290	18008	15213	20640	19600	23735	23444		12121	11946	9926	7146	13777	10997	16442	17232	19377	14996	10434	9120	24115	19676	16431	16862	13229	13061	24820	25874	18581	15122	33741
1077	387.2	12236	11676	13191	9257	13682	12701	13560	12021	16240	15803	12917	10698	16082	17014	13591	10712	17516	14909	10500	10263	13373	10917	14454	13792		9779	8938	6242	4979	8840	8954	14684	12128	10951	8965	6171	7012	13155	11229	11321	10264	8403	9147	14192	13318	11096	10543	20883
1078	387.238	12236	11676	13191	9257	13682	12701	13560	12021	16240	15803	12917	10698	16082	17014	13591	10712	17516	14909	10500	10263	13373	10917	14454	13792		9779	8938	6242	4979	8840	8954	14684	12128	10951	8965	6171	7012	13155	11229	11321	10264	8403	9147	14192	13318	11096	10543	20883
1079	388.118	20535	21289	21704	19550	21138	19257	21281	20903	22621	23875	19279	19007	25695	22241	19697	20822	21657	23129	18594	18300	24446	29577	21302	21143		21756	17828	16606	13253	21531	31554	19736	20935	20958	16720	12968	13788	21921	20122	20807	19455	23214	21928	25167	25714	17110	14788	28010
1080	388.284	20438	17265	17611	14780	20516	23188	19605	19439	24849	26277	22031	18976	21735	19576	12379	13110	21139	20098	14907	13409	17208	16616	17934	16799		12147	10067	7872	8409	10889	9864	21884	20407	14214	12997	7134	7466	11130	8936	10895	9109	11289	11870	15175	13104	11553	11208	24706
1081	389.073	3693454	3450774	3110119	2875891	4261638	4185057	3334313	3226075	5183813	4944487	3562256	3203171	4222399	3862256	2207976	2122543	3732336	3638317	2569236	2444977	2826329	2602054	3207797	3088184		1151852	1099189	1067653	983020	1262456	1140437	4650330	4349315	2030390	1977711	840988	838408	1168010	1126254	1359966	1259516	1487368	1393201	1982083	1886171	1813264	1622197	4953354
1082	389.163	12479	11772	12398	12258	13356	13185	11661	12114	15443	15414	10383	9393	14355	12727	9670	9079	11627	12984	8491	7689	8681	9462	10162	9450		6395	6088	6327	5907	7247	5362	13536	13056	11605	9392	4528	5708	8977	8370	7728	5635	7003	6563	9069	9665	8654	7554	17568
1083	389.195	12479	11772	12398	12258	13356	13185	11661	12114	15443	15414	10383	9393	14355	12727	9670	9079	11627	12984	8491	7689	8681	9462	10162	9450		6395	6088	6327	5907	7247	5362	13536	13056	11605	9392	4528	5708	8977	8370	7728	5635	7003	6563	9069	9665	8654	7554	17568
1084	389.235	12479	11772	12398	12258	13356	13185	11661	12114	15443	15414	10383	9393	14355	12727	9670	9079	11627	12984	8491	7689	8681	9462	10162	9450		6395	6088	6327	5907	7247	5362	13536	13056	11605	9392	4528	5708	8977	8370	7728	5635	7003	6563	9069	9665	8654	7554	17568
1085	391.101	11500	11577	12711	11136	13268	12120	11942	10299	14973	14077	10798	9116	12045	12098	8447	8883	12033	11877	7586	7166	10660	9402	10406	9514		8398	7965	5246	6762	6172	6182	12187	11917	10054	8886	4693	5113	6941	8299	7839	6548	7398	5871	10353	10044	7145	6768	15174
1086	391.139	13764	12405	13219	12362	19440	21309	19183	18794	17944	15763	104060	97572	14880	15331	10822	11830	28135	26228	11061	9843	9826	11529	18777	18477		9283	7064	10255	9797	17264	15167	14278	11698	29146	28791	22380	23263	16882	15734	19791	18565	20345	16651	13996	14289	15705	13141	16670
1087	391.155	13764	12405	13219	12362	19440	21309	19183	18794	17944	15763	104060	97572	14880	15331	10822	11830	28135	26228	11061	9843	9826	11529	18777	18477		9283	7064	10255	9797	17264	15167	14278	11698	29146	28791	22380	23263	16882	15734	19791	18565	20345	16651	13996	14289	15705	13141	16670
1088	391.176	11069	10375	12168	11950	12501	13650	12828	11029	15351	16560	12330	13143	14454	12866	9776	10176	14044	14032	7034	8979	11203	10194	11080	11546		8213	7901	6684	7222	7504	7696	15049	12204	12787	10348	6356	6479	11579	8861	10411	9082	6898	7627	9481	8776	9006	8867	16038
1089	391.229	11069	10375	12168	11950	12501	13650	12828	11029	15351	16560	12330	13143	14454	12866	9776	10176	14044	14032	7034	8979	11203	10194	11080	11546		8213	7901	6684	7222	7504	7696	15049	12204	12787	10348	6356	6479	11579	8861	10411	9082	6898	7627	9481	8776	9006	8867	16038
1090	391.249	14144	13796	14508	15663	14815	16138	13976	12224	17991	16907	12026	12467	15500	14883	13258	10556	16545	14730	9577	9592	12617	12882	12510	13358		12418	14230	9319	8595	10743	9084	15614	12387	13607	12223	10465	9234	13581	11081	10403	9065	11157	9964	13235	11361	12273	11129	20037
1091	391.284	14144	13796	14508	15663	14815	16138	13976	12224	17991	16907	12026	12467	15500	14883	13258	10556	16545	14730	9577	9592	12617	12882	12510	13358		12418	14230	9319	8595	10743	9084	15614	12387	13607	12223	10465	9234	13581	11081	10403	9065	11157	9964	13235	11361	12273	11129	20037
1092	392.99	17069	14981	17576	14884	19263	15863	16931	16379	24726	21313	15466	11517	23867	19265	15677	15261	21077	19265	11742	10948	18090	17365	16608	15241		13834	14195	9724	7983	10718	10946	18142	16629	17597	15318	9136	8639	18245	14848	13096	12535	11008	9915	15999	15222	17489	15402	25056
1093	393.098	20372	20848	24471	22084	20230	20043	18975	17747	26901	22241	19923	14857	24888	20037	15523	17125	23297	20338	15281	16733	18452	15615	22328	19459		19782	18308	12990	11311	17784	13345	18995	17461	21248	18323	9549	9536	19603	17111	16712	15051	13219	12012	19092	19247	16782	14202	30327
1094	393.191	20372	20848	24471	22084	20230	20043	18975	17747	26901	22241	19923	14857	24888	20037	15523	17125	23297	20338	15281	16733	18452	15615	22328	19459		19782	18308	12990	11311	17784	13345	18995	17461	21248	18323	9549	9536	19603	17111	16712	15051	13219	12012	19092	19247	16782	14202	30327
1095	394.129	36912	31357	35112	33624	37792	34670	28330	23433	35287	32066	27210	26764	24312	23105	18240	15638	23619	21604	19345	17172	21413	18208	20638	21776		15893	15122	18487	17033	17656	17671	28915	30270	18202	16995	13278	13628	15101	13317	13846	14303	14724	12644	17445	18669	15874	15169	31550
1096	395.006	29774	26508	27469	26177	27618	29279	26153	26093	29929	28227	24002	23074	28329	24934	25739	27298	28928	28579	23280	25286	24833	23832	26151	23740		25064	24184	23384	21346	22645	20749	28687	27942	25417	23842	22340	20925	24501	23265	23461	23087	19965	20682	28233	25536	23598	21884	33087
1097	395.149	29774	26508	27469	26177	27618	29279	26153	26093	29929	28227	24002	23074	28329	24934	25739	27298	28928	28579	23280	25286	24833	23832	26151	23740		25064	24184	23384	21346	22645	20749	28687	27942	25417	23842	22340	20925	24501	23265	23461	23087	19965	20682	28233	25536	23598	21884	33087
1098	395.187	26357	25440	25300	24710	25455	24405	26254	28135	31238	32935	28774	24395	22200	21883	19207	21639	24154	22822	18197	18125	22828	21229	23865	23512		27164	24766	19906	19939	23341	22302	24815	22413	33121	28146	21546	21537	21050	21153	18277	18711	15954	17625	23689	21567	19983	19658	29697
1099	395.26	32608	28963	24469	22744	43838	45226	57124	53315	74155	74956	42743	41624	52533	50403	30532	32067	93214	88090	42759	40333	39043	39136	53333	52323		33627	33290	29146	26179	207222	176995	56335	52379	140864	142632	257098	238155	54150	51509	201209	184061	135217	124916	80862	78415	103646	92412	47974
1100	396.151	32342	32479	37326	33206	35174	35806	32164	31466	38475	34417	30679	28786	35756	33860	38282	36792	39582	37842	33735	31575	35328	33592	37792	36258		40442	38606	39572	36057	32243	28402	34687	32460	38609	39171	38437	34600	38104	33343	32822	31116	42075	39684	41063	39958	35447	32464	32940
1101	396.276	32342	32479	37326	33206	35174	35806	32164	31466	38475	34417	30679	28786	35756	33860	38282	36792	39582	37842	33735	31575	35328	33592	37792	36258		40442	38606	39572	36057	32243	28402	34687	32460	38609	39171	38437	34600	38104	33343	32822	31116	42075	39684	41063	39958	35447	32464	32940
1102	397.06	31072	29795	31698	32467	31592	32578	32656	29386	41172	34045	27466	23707	39585	33779	30657	29049	43191	34173	28185	25543	34652	33066	33426	33269		29684	28676	26983	22198	30405	26663	30540	27320	35193	30443	30423	27274	34083	29950	30199	28813	27109	26636	33503	35471	29772	27011	39536
1103	397.078	52731	51212	59104	50914	58988	55165	56610	56753	68570	65305	47357	47182	72486	66095	58460	58504	70373	70006	50741	47279	71394	64261	62488	61458		67049	57888	43011	37099	51164	44082	52179	42438	60790	52415	41354	43081	66691	60760	58551	56733	48047	41644	72163	65874	57628	51838	83749
1104	397.112	37097	33802	37688	34820	38134	40685	40520	35370	40996	38695	32179	33552	38938	37933	39731	41846	40615	41376	38652	38261	39324	42492	42579	40162		43175	39856	39166	34082	37743	36097	40319	38832	38422	36645	34307	34138	38313	36503	38221	36484	36716	33226	41138	38500	36730	33570	43361
1105	398.125	55960	50460	56695	55998	53956	50403	50769	49986	57077	53032	54192	51953	54934	51913	57182	54883	59152	54997	59031	59026	61068	58214	53513	56242		63161	54269	59272	53379	60485	52680	60001	54424	52616	48344	56495	53806	50792	46329	57904	53435	55765	51583	56895	54102	55016	49983	58204
1106	399.07	52078	49979	51102	50581	57534	50315	45843	44640	51429	51483	50290	49538	51938	51199	54716	57645	50065	50808	59741	54180	57020	54999	51427	52472		53488	52254	54437	53995	55975	49984	59794	54415	48410	44048	56095	53820	47251	44267	51264	48718	57538	50336	51257	53252	52363	43974	55779
1107	399.1	52078	49979	51102	50581	57534	50315	45843	44640	51429	51483	50290	49538	51938	51199	54716	57645	50065	50808	59741	54180	57020	54999	51427	52472		53488	52254	54437	53995	55975	49984	59794	54415	48410	44048	56095	53820	47251	44267	51264	48718	57538	50336	51257	53252	52363	43974	55779
1108	399.108	94409	91550	88498	87495	92186	87989	82150	81726	81221	80980	89872	86588	92021	81184	100411	93046	83348	86843	107771	100531	99284	95627	96140	89455		102558	101799	100827	97752	103167	95728	102418	95515	82928	79637	100078	97601	85058	77550	90992	93234	106784	91147	96129	86926	94628	90002	86177
1109	399.166	33761	28549	30431	30808	33184	33384	26394	26058	30347	26968	31830	29333	30063	29256	34710	34036	31822	28987	37131	34607	34220	33333	34400	30419		33256	36049	34952	31850	35971	35168	36261	33884	30895	26665	33553	34059	30113	27588	33341	29697	35210	31793	31984	28859	33664	28607	32596
1110	399.179	27122	23888	25042	26827	28295	26254	28529	27728	37181	41261	25048	21822	32203	32113	27121	26235	34858	38153	26000	22734	27072	27612	29356	28875		27411	25448	22622	22115	54583	45137	39303	35766	40398	36213	39341	39626	32567	27622	51568	43845	43366	41085	90282	81708	43316	37652	37385
1111	399.192	20816	18026	19020	18727	22008	21345	19784	19117	24961	24253	19451	18337	22809	21460	22132	19294	23870	22902	20336	19696	21371	20425	21542	19907		20140	20156	18507	18882	25150	20868	23850	22079	24317	20383	22183	20758	21868	19677	25214	26928	22847	19384	29984	29932	23495	20546	27237
1112	399.219	20816	18026	19020	18727	22008	21345	19784	19117	24961	24253	19451	18337	22809	21460	22132	19294	23870	22902	20336	19696	21371	20425	21542	19907		20140	20156	18507	18882	25150	20868	23850	22079	24317	20383	22183	20758	21868	19677	25214	26928	22847	19384	29984	29932	23495	20546	27237
1113	399.253	17884	18192	20005	18286	19508	20011	20506	18118	25265	21997	18954	17306	22297	21008	21253	19363	21719	22176	19311	17676	21015	21202	20570	21831		19123	19353	19669	17946	21732	21020	23825	20462	22917	19583	20490	19564	19434	18749	22773	21383	22038	18448	27741	27632	22841	20119	23657
1114	399.325	25375	22717	26523	23322	25281	22710	27994	23141	29095	28283	21209	19683	27933	28092	26418	23920	31338	27959	22584	22064	26623	25867	26666	25153		25396	23716	21726	17859	25159	21599	24026	24062	26481	24521	20952	18566	27336	24382	24331	23614	22221	19292	31164	26950	26818	22148	33033
1115	400.284	32097	30958	45703	47997	36836	35742	30888	29588	35147	32912	28304	29721	36595	33598	31279	31886	33304	30622	28165	26805	32159	32037	32578	27713		33785	27084	29092	25112	41051	36203	55015	46589	33537	28998	26560	25227	31972	28248	29357	25985	28649	25247	35712	30588	29887	26528	39114
1116	401.087	9125	7575	8880	7658	9162	9320	9260	6486	7987	8898	7176	6938	10837	7829	9446	7569	8936	8193	7321	7815	8012	7677	9387	7828		8807	6776	7584	6870	8077	7002	9564	7389	7828	6861	8488	7200	10552	7208	8099	8393	7947	7752	8488	8031	7919	8156	9295
1117	401.126	20803	17705	15980	17856	19517	18010	21272	20497	22469	22162	13869	14293	31096	25222	15888	16106	42572	38164	11022	10906	17130	15064	14779	15044		17094	14425	12773	10756	25099	21875	16467	17774	32624	32140	21322	25083	28993	30281	18973	16779	14899	12157	22123	20910	14458	13703	29253
1118	401.16	20803	17705	15980	17856	19517	18010	21272	20497	22469	22162	13869	14293	31096	25222	15888	16106	42572	38164	11022	10906	17130	15064	14779	15044		17094	14425	12773	10756	25099	21875	16467	17774	32624	32140	21322	25083	28993	30281	18973	16779	14899	12157	22123	20910	14458	13703	29253
1119	401.18	16631	14107	14284	15940	14716	15078	18087	14797	21091	16349	15020	12601	20191	18271	16047	13783	22115	19301	13199	12818	16417	17344	16024	17579		14338	14429	11880	11838	15385	13666	17263	13956	20853	19038	12312	12922	17213	19089	13644	14682	13786	10174	17729	14550	14659	13076	20553
1120	401.195	16631	14107	14284	15940	14716	15078	18087	14797	21091	16349	15020	12601	20191	18271	16047	13783	22115	19301	13199	12818	16417	17344	16024	17579		14338	14429	11880	11838	15385	13666	17263	13956	20853	19038	12312	12922	17213	19089	13644	14682	13786	10174	17729	14550	14659	13076	20553
1121	402.091	16631	14107	14284	15940	14716	15078	18087	14797	21091	16349	15020	12601	20191	18271	16047	13783	22115	19301	13199	12818	16417	17344	16024	17579		14338	14429	11880	11838	15385	13666	17263	13956	20853	19038	12312	12922	17213	19089	13644	14682	13786	10174	17729	14550	14659	13076	20553
1122	402.283	18656	20020	17054	19761	21766	19720	28514	27303	34893	28178	21097	18447	24371	22384	17459	17477	25334	22563	19362	23224	21066	19763	22364	22721		18769	17621	14802	13008	22672	20352	19710	18316	21778	20247	13851	13404	23519	19139	17748	15328	14323	12288	28607	27090	49309	45300	25911
1123	403.102	18656	20020	17054	19761	21766	19720	28514	27303	34893	28178	21097	18447	24371	22384	17459	17477	25334	22563	19362	23224	21066	19763	22364	22721		18769	17621	14802	13008	22672	20352	19710	18316	21778	20247	13851	13404	23519	19139	17748	15328	14323	12288	28607	27090	49309	45300	25911
1124	403.123	15620	14182	14448	17543	17942	16560	18268	18750	22035	18470	14173	13082	18797	17502	15889	14896	22819	20379	14471	14028	17725	16366	17287	17391		14528	14699	12967	10128	14458	14672	16406	14261	19034	16560	12661	12263	18934	17446	15603	14032	13544	12647	21227	18380	20324	19042	24793
1125	403.284	15620	14182	14448	17543	17942	16560	18268	18750	22035	18470	14173	13082	18797	17502	15889	14896	22819	20379	14471	14028	17725	16366	17287	17391		14528	14699	12967	10128	14458	14672	16406	14261	19034	16560	12661	12263	18934	17446	15603	14032	13544	12647	21227	18380	20324	19042	24793
1126	404.09	22118	19423	22554	18325	22428	23089	22660	21206	28334	28859	19635	14932	25917	23842	24233	24473	27365	26154	18128	17381	26755	22101	21253	22032		19715	18301	16401	15807	16573	17743	27611	23773	21781	22767	13882	12964	29710	26463	25691	24463	17063	17136	30495	24287	26166	23311	32995
1127	405.119	22118	19423	22554	18325	22428	23089	22660	21206	28334	28859	19635	14932	25917	23842	24233	24473	27365	26154	18128	17381	26755	22101	21253	22032		19715	18301	16401	15807	16573	17743	27611	23773	21781	22767	13882	12964	29710	26463	25691	24463	17063	17136	30495	24287	26166	23311	32995
1128	405.134	19458	19156	19468	18303	17381	18229	17269	15342	16772	15685	16264	16089	16621	15520	15993	16475	15745	13518	15007	16246	19044	15874	16578	16024		18866	16709	17913	13670	17188	15589	16992	14647	16109	15646	14472	14848	17992	14518	19151	14929	13700	11528	24532	20476	15553	14270	25036
1129	405.182	19458	19156	19468	18303	17381	18229	17269	15342	16772	15685	16264	16089	16621	15520	15993	16475	15745	13518	15007	16246	19044	15874	16578	16024		18866	16709	17913	13670	17188	15589	16992	14647	16109	15646	14472	14848	17992	14518	19151	14929	13700	11528	24532	20476	15553	14270	25036
1130	405.337	5795	4522	5806	5502	4598	6710	5824	7032	5082	5636	5312	5098	6185	5735	6131	5102	6475	6401	5936	5413	6458	5156	5845	6474		5009	5170	5652	4852	5704	5461	6245	5797	5621	5236	5960	5314	5648	5733	5327	5944	4928	4783	6562	5608	5660	5501	6016
1131	407.243	8671	8986	10024	8553	9299	9366	10670	9004	11165	12455	7994	6886	12017	11789	10970	10361	11663	12478	6765	8453	11639	10339	8752	10189		8111	7439	7811	6263	8034	8172	9646	9083	11147	9192	7198	6604	11423	11000	9285	8686	7566	6951	11104	10868	10265	8706	13381
1132	407.28	6804	6863	6596	6242	7462	6520	6914	5302	7393	7789	6761	7101	7638	8092	7287	7468	7487	7288	7011	6240	6959	5816	6874	6911		4990	5359	5601	5933	5117	5878	11523	11044	7485	6838	6137	4847	7042	6281	7493	4940	5216	5518	7014	6450	5391	5446	7771
1133	409.058	6804	6863	6596	6242	7462	6520	6914	5302	7393	7789	6761	7101	7638	8092	7287	7468	7487	7288	7011	6240	6959	5816	6874	6911		4990	5359	5601	5933	5117	5878	11523	11044	7485	6838	6137	4847	7042	6281	7493	4940	5216	5518	7014	6450	5391	5446	7771
1134	409.094	11847	12043	11080	11055	12121	11690	13962	12296	18983	16309	8964	9175	20513	15108	12143	10576	19840	16077	10174	11011	12878	14539	13649	16353		12705	11599	10231	8553	12125	11090	13053	12085	17375	15599	9665	9834	16619	15632	14006	12476	9091	9228	17171	17229	13705	15142	21079
1135	409.113	11847	12043	11080	11055	12121	11690	13962	12296	18983	16309	8964	9175	20513	15108	12143	10576	19840	16077	10174	11011	12878	14539	13649	16353		12705	11599	10231	8553	12125	11090	13053	12085	17375	15599	9665	9834	16619	15632	14006	12476	9091	9228	17171	17229	13705	15142	21079
1136	409.13	11847	12043	11080	11055	12121	11690	13962	12296	18983	16309	8964	9175	20513	15108	12143	10576	19840	16077	10174	11011	12878	14539	13649	16353		12705	11599	10231	8553	12125	11090	13053	12085	17375	15599	9665	9834	16619	15632	14006	12476	9091	9228	17171	17229	13705	15142	21079
1137	409.15	11847	12043	11080	11055	12121	11690	13962	12296	18983	16309	8964	9175	20513	15108	12143	10576	19840	16077	10174	11011	12878	14539	13649	16353		12705	11599	10231	8553	12125	11090	13053	12085	17375	15599	9665	9834	16619	15632	14006	12476	9091	9228	17171	17229	13705	15142	21079
1138	409.222	11847	12043	11080	11055	12121	11690	13962	12296	18983	16309	8964	9175	20513	15108	12143	10576	19840	16077	10174	11011	12878	14539	13649	16353		12705	11599	10231	8553	12125	11090	13053	12085	17375	15599	9665	9834	16619	15632	14006	12476	9091	9228	17171	17229	13705	15142	21079
1139	409.237	11847	12043	11080	11055	12121	11690	13962	12296	18983	16309	8964	9175	20513	15108	12143	10576	19840	16077	10174	11011	12878	14539	13649	16353		12705	11599	10231	8553	12125	11090	13053	12085	17375	15599	9665	9834	16619	15632	14006	12476	9091	9228	17171	17229	13705	15142	21079
1140	409.258	15071	13862	26889	21140	17025	13704	29672	25544	22671	22161	13973	12328	22401	18161	12772	13454	17999	18912	11397	12396	14135	14470	15891	13294		13950	10862	9452	8117	13085	11041	16080	12725	18845	17079	9292	7612	17020	13392	12225	10394	8996	7595	20276	17539	13647	15871	21869
1141	410.026	15071	13862	26889	21140	17025	13704	29672	25544	22671	22161	13973	12328	22401	18161	12772	13454	17999	18912	11397	12396	14135	14470	15891	13294		13950	10862	9452	8117	13085	11041	16080	12725	18845	17079	9292	7612	17020	13392	12225	10394	8996	7595	20276	17539	13647	15871	21869
1142	410.19	15071	13862	26889	21140	17025	13704	29672	25544	22671	22161	13973	12328	22401	18161	12772	13454	17999	18912	11397	12396	14135	14470	15891	13294		13950	10862	9452	8117	13085	11041	16080	12725	18845	17079	9292	7612	17020	13392	12225	10394	8996	7595	20276	17539	13647	15871	21869
1143	411.11	15235	13452	15151	15195	16070	15467	18269	15049	15407	15830	17645	13080	14308	13771	13788	11776	14887	11304	11328	9521	16484	11819	13217	11719		13355	14644	11738	12217	14749	10749	15729	12617	12557	13354	11799	10953	14902	12460	11455	12948	11635	10033	12534	11723	13071	12415	13869
1144	411.238	15235	13452	15151	15195	16070	15467	18269	15049	15407	15830	17645	13080	14308	13771	13788	11776	14887	11304	11328	9521	16484	11819	13217	11719		13355	14644	11738	12217	14749	10749	15729	12617	12557	13354	11799	10953	14902	12460	11455	12948	11635	10033	12534	11723	13071	12415	13869
1145	411.289	6168	6367	9003	6568	8172	7667	7015	6579	7110	7712	7558	4525	6452	5528	5465	5698	6283	6293	6004	4950	6416	6788	7007	6153		6225	7470	5441	5972	6457	6574	6260	6237	6456	7408	5749	6154	7428	7783	5547	5453	6229	4699	7099	5670	5768	6663	7755
1146	413.087	5316	4882	4619	3743	4514	4287	4482	5031	5317	6414	4468	4056	5286	4913	4930	5700	7792	6414	3971	3586	4558	6120	5714	5892		3782	4475	3104	3453	4042	3738	5890	5199	5151	4484	3453	3515	6325	6938	4227	3860	3496	3720	5630	5270	4554	5132	6521
1147	413.109	5316	4882	4619	3743	4514	4287	4482	5031	5317	6414	4468	4056	5286	4913	4930	5700	7792	6414	3971	3586	4558	6120	5714	5892		3782	4475	3104	3453	4042	3738	5890	5199	5151	4484	3453	3515	6325	6938	4227	3860	3496	3720	5630	5270	4554	5132	6521
1148	413.117	8212	6824	8201	7262	10278	8292	9232	9346	10825	11694	7043	6717	10784	9380	9796	8915	13396	9965	6414	6824	10430	7699	7929	7126		6311	6408	6652	5514	6204	5322	10086	8876	7304	7935	4437	4731	12226	13449	9713	6246	5682	6259	11386	9206	7548	6691	10362
1149	413.13	11055	11713	11251	12586	11814	10491	13185	10828	17194	18255	10338	9493	11025	13051	10376	9187	16044	11437	6721	5476	12095	8980	10667	8969		10084	10284	7617	7039	7760	7383	12237	11505	14785	11377	5540	6031	13480	9532	11898	10017	8233	6775	12617	11263	8698	8924	14334
1150	413.207	11055	11713	11251	12586	11814	10491	13185	10828	17194	18255	10338	9493	11025	13051	10376	9187	16044	11437	6721	5476	12095	8980	10667	8969		10084	10284	7617	7039	7760	7383	12237	11505	14785	11377	5540	6031	13480	9532	11898	10017	8233	6775	12617	11263	8698	8924	14334
1151	413.326	7722	7856	8684	7267	8541	8405	8482	7760	11811	10249	7236	5166	9190	7522	8813	8065	10905	9154	6949	5928	7553	9421	7600	6995		6730	5891	5602	5589	6715	4856	7957	6951	7182	6999	3915	4621	10386	8831	7996	6947	6572	5644	8317	7880	7609	5646	11269
1152	415.161	7722	7856	8684	7267	8541	8405	8482	7760	11811	10249	7236	5166	9190	7522	8813	8065	10905	9154	6949	5928	7553	9421	7600	6995		6730	5891	5602	5589	6715	4856	7957	6951	7182	6999	3915	4621	10386	8831	7996	6947	6572	5644	8317	7880	7609	5646	11269
1153	415.32	7722	7856	8684	7267	8541	8405	8482	7760	11811	10249	7236	5166	9190	7522	8813	8065	10905	9154	6949	5928	7553	9421	7600	6995		6730	5891	5602	5589	6715	4856	7957	6951	7182	6999	3915	4621	10386	8831	7996	6947	6572	5644	8317	7880	7609	5646	11269
1154	416.147	7722	7856	8684	7267	8541	8405	8482	7760	11811	10249	7236	5166	9190	7522	8813	8065	10905	9154	6949	5928	7553	9421	7600	6995		6730	5891	5602	5589	6715	4856	7957	6951	7182	6999	3915	4621	10386	8831	7996	6947	6572	5644	8317	7880	7609	5646	11269
1155	416.244	7722	7856	8684	7267	8541	8405	8482	7760	11811	10249	7236	5166	9190	7522	8813	8065	10905	9154	6949	5928	7553	9421	7600	6995		6730	5891	5602	5589	6715	4856	7957	6951	7182	6999	3915	4621	10386	8831	7996	6947	6572	5644	8317	7880	7609	5646	11269
1156	417.117	5517	4759	5344	5922	6054	5481	7597	6613	7449	7178	5128	4731	7171	6238	6295	5215	7074	6875	5506	3636	7450	5933	6808	6598		5445	4195	4257	4105	5686	4582	6314	5524	6579	6322	3912	3832	7194	5719	5876	6655	5890	4687	7515	6886	5066	4385	9043
1157	417.156	5517	4759	5344	5922	6054	5481	7597	6613	7449	7178	5128	4731	7171	6238	6295	5215	7074	6875	5506	3636	7450	5933	6808	6598		5445	4195	4257	4105	5686	4582	6314	5524	6579	6322	3912	3832	7194	5719	5876	6655	5890	4687	7515	6886	5066	4385	9043
1158	417.175	5517	4759	5344	5922	6054	5481	7597	6613	7449	7178	5128	4731	7171	6238	6295	5215	7074	6875	5506	3636	7450	5933	6808	6598		5445	4195	4257	4105	5686	4582	6314	5524	6579	6322	3912	3832	7194	5719	5876	6655	5890	4687	7515	6886	5066	4385	9043
1159	417.192	4020	4233	4261	3180	5624	5176	3547	3855	4667	5063	4092	3693	4577	5020	4248	4532	4308	4859	3950	5003	3620	4101	3988	3836		3560	3872	3522	3695	3963	3710	5447	5167	3685	5435	3108	3769	3722	4226	3366	3984	3475	3833	4422	3991	3900	3595	5052
1160	417.21	4020	4233	4261	3180	5624	5176	3547	3855	4667	5063	4092	3693	4577	5020	4248	4532	4308	4859	3950	5003	3620	4101	3988	3836		3560	3872	3522	3695	3963	3710	5447	5167	3685	5435	3108	3769	3722	4226	3366	3984	3475	3833	4422	3991	3900	3595	5052
1161	417.267	6791	6062	7170	7153	7092	6803	6254	5844	6960	10311	5768	5771	9666	6005	5763	7163	8757	7921	5520	6029	6948	6577	6499	6754		4912	5935	4649	6113	5605	6202	7532	6516	7144	6740	5401	6522	6177	7471	6807	7508	5140	5201	7423	7289	5669	5813	9758
1162	417.285	6791	6062	7170	7153	7092	6803	6254	5844	6960	10311	5768	5771	9666	6005	5763	7163	8757	7921	5520	6029	6948	6577	6499	6754		4912	5935	4649	6113	5605	6202	7532	6516	7144	6740	5401	6522	6177	7471	6807	7508	5140	5201	7423	7289	5669	5813	9758
1163	418.121	7046	6321	7306	7497	5623	6347	6839	7114	8592	8076	5736	5330	9761	7638	6788	7236	9204	8113	5153	4823	6856	8003	8551	6410		4710	6724	4280	4025	5352	4273	7718	7589	6855	8136	4523	4631	6776	5856	6658	6310	6392	5827	9503	7790	6778	6297	10948
1164	419.119	7046	6321	7306	7497	5623	6347	6839	7114	8592	8076	5736	5330	9761	7638	6788	7236	9204	8113	5153	4823	6856	8003	8551	6410		4710	6724	4280	4025	5352	4273	7718	7589	6855	8136	4523	4631	6776	5856	6658	6310	6392	5827	9503	7790	6778	6297	10948
1165	419.136	7046	6321	7306	7497	5623	6347	6839	7114	8592	8076	5736	5330	9761	7638	6788	7236	9204	8113	5153	4823	6856	8003	8551	6410		4710	6724	4280	4025	5352	4273	7718	7589	6855	8136	4523	4631	6776	5856	6658	6310	6392	5827	9503	7790	6778	6297	10948
1166	419.172	7647	8441	9136	8582	9843	8907	10547	10112	12633	12552	8463	7195	13596	12795	9706	8777	12608	11937	7824	6415	9554	11693	9473	11118		9312	7745	5447	6183	7349	8418	10187	8694	12969	12386	4997	8336	14777	12795	8874	9891	6758	6506	13479	12788	11370	9551	16827
1167	419.188	11699	13285	14574	15221	15600	11811	14559	13180	19695	17549	11563	10643	16527	12729	10606	9839	13917	12460	10117	8436	12964	12598	11263	10352		11423	8116	6332	7677	12625	8574	11126	10348	14511	15088	8750	8214	10942	11883	9733	9133	7510	8666	13795	13854	11506	8394	17225
1168	419.26	11699	13285	14574	15221	15600	11811	14559	13180	19695	17549	11563	10643	16527	12729	10606	9839	13917	12460	10117	8436	12964	12598	11263	10352		11423	8116	6332	7677	12625	8574	11126	10348	14511	15088	8750	8214	10942	11883	9733	9133	7510	8666	13795	13854	11506	8394	17225
1169	419.315	7091	7994	10146	7196	9533	6890	11774	8842	12920	10395	7661	6562	11784	11180	9996	8305	9730	10680	7606	5602	9569	10378	8994	8955		6543	8285	5103	5971	7542	6410	8488	7947	9976	8446	5846	5910	9308	10495	8068	7558	5855	5540	9235	11331	8398	6482	14303
1170	420.1	7091	7994	10146	7196	9533	6890	11774	8842	12920	10395	7661	6562	11784	11180	9996	8305	9730	10680	7606	5602	9569	10378	8994	8955		6543	8285	5103	5971	7542	6410	8488	7947	9976	8446	5846	5910	9308	10495	8068	7558	5855	5540	9235	11331	8398	6482	14303
1171	421.076	12048	10670	11754	11357	14507	15016	18769	16316	22264	19244	11924	10876	13737	13659	13046	12625	15737	16326	8888	7821	11845	11126	9478	10021		11334	11000	11929	8670	14304	12867	12203	10583	14724	14772	10719	10533	11954	12104	10227	9613	8081	7474	10924	10660	10881	9019	15698
1172	421.114	4021	4041	4006	3953	3185	4788	4518	4643	6890	5664	3527	3522	4115	4763	4472	4995	4421	5508	3382	2861	3733	3532	4010	3045		3007	3885	2220	2331	3851	2567	3723	3639	5494	4312	2000	1923	5234	4094	3237	2516	3133	2526	3434	3519	3889	2847	6211
1173	421.154	4021	4041	4006	3953	3185	4788	4518	4643	6890	5664	3527	3522	4115	4763	4472	4995	4421	5508	3382	2861	3733	3532	4010	3045		3007	3885	2220	2331	3851	2567	3723	3639	5494	4312	2000	1923	5234	4094	3237	2516	3133	2526	3434	3519	3889	2847	6211
1174	421.206	7310	6604	6765	6835	8593	9062	7941	9495	13200	11882	7041	5200	10853	10547	9231	7023	12758	11814	6744	6516	10645	9861	8940	7955		6332	8046	4998	4451	7759	6129	8104	8854	11294	10113	5276	4678	11540	10845	8060	6993	5019	6950	9889	10093	7536	6665	13324
1175	421.226	7310	6604	6765	6835	8593	9062	7941	9495	13200	11882	7041	5200	10853	10547	9231	7023	12758	11814	6744	6516	10645	9861	8940	7955		6332	8046	4998	4451	7759	6129	8104	8854	11294	10113	5276	4678	11540	10845	8060	6993	5019	6950	9889	10093	7536	6665	13324
1176	421.273	8300	10305	7541	9805	7501	9911	5867	10402	7946	11101	9171	8006	7725	9469	6676	8400	7299	7562	6379	7484	6644	9441	6708	8384		6644	7678	7318	7727	6323	8845	9246	9005	7584	8876	6868	6474	7919	9384	7355	8145	6650	8885	6650	7789	7411	8302	7820
1177	423.073	5568	5853	5182	6117	5338	6482	6319	4733	6966	6944	4391	5062	6155	5130	6456	5201	7147	7684	3586	6355	6988	5291	5089	6204		4697	5443	3670	4124	4488	4663	6958	6195	7964	5463	4109	3894	6178	6333	5047	5362	4200	6701	6669	5430	5727	5834	7035
1178	423.238	8816	8397	7989	9351	9160	9426	9513	9745	12951	12463	7742	6964	12548	11440	9278	9524	13038	12732	6725	7736	10550	9834	10894	9830		7103	8660	5734	5905	9087	8276	9976	9570	12775	9120	6508	4874	12427	11196	8798	8861	7861	6799	12486	11575	7857	8175	16899
1179	423.253	38299	41480	38295	33581	34242	33989	32018	34466	35629	36785	31396	32780	44711	40521	35821	37891	40228	36544	33867	31574	40403	58495	35705	34859		40999	36850	32006	29661	43009	54293	34743	34238	37329	38937	31492	31292	44522	41760	38744	34647	56217	43775	52056	55620	36329	29618	41263
1180	423.274	38299	41480	38295	33581	34242	33989	32018	34466	35629	36785	31396	32780	44711	40521	35821	37891	40228	36544	33867	31574	40403	58495	35705	34859		40999	36850	32006	29661	43009	54293	34743	34238	37329	38937	31492	31292	44522	41760	38744	34647	56217	43775	52056	55620	36329	29618	41263
1181	424.155	22628	20595	18604	16557	19331	19829	17477	16073	18499	19139	14594	16875	17552	16973	16431	16089	18436	16253	14550	12971	17211	15140	12959	16421		17913	15943	12032	12609	11962	14453	16936	14631	16701	17774	11831	11375	13569	14351	14101	11788	14049	12142	18401	17178	16604	12605	19788
1182	424.228	9943	9360	8965	8794	9768	7728	7995	7571	7740	9507	7539	6911	7622	8681	6826	6451	7180	6985	5035	6973	7374	7128	6495	6143		6290	5619	5927	5218	6288	5285	9681	5976	7165	5509	4531	4941	5527	4717	5576	5454	4892	5871	6508	6677	6900	5462	9050
1183	425.088	3935	3880	3545	3520	3789	3441	4690	4330	4572	5278	3245	3504	3654	2951	2510	3390	5317	6220	3247	2653	3389	3394	3633	2647		3342	3657	2410	2126	3089	3055	4456	3304	4949	4000	3255	2293	4533	3942	3307	3450	3334	2720	3708	3722	2784	2711	4460
1184	425.159	3935	3880	3545	3520	3789	3441	4690	4330	4572	5278	3245	3504	3654	2951	2510	3390	5317	6220	3247	2653	3389	3394	3633	2647		3342	3657	2410	2126	3089	3055	4456	3304	4949	4000	3255	2293	4533	3942	3307	3450	3334	2720	3708	3722	2784	2711	4460
1185	425.18	9561	8455	8900	8721	10484	9853	11852	9651	14162	11167	7758	6978	13877	12550	10161	9656	13421	13990	7412	6291	10811	9626	10172	8852		6842	6506	4590	3908	8253	6266	10104	8909	12988	10011	5718	4577	12455	9184	9076	9269	5902	6800	14097	9223	10076	7869	15174
1186	425.216	6548	6400	7321	7116	6611	7554	6769	6414	9402	8685	5747	4053	8724	7742	5828	6565	10500	8484	4326	4163	6762	6175	5912	6430		4077	5167	3533	3757	5577	4137	9891	5856	8074	6619	4805	3714	7951	6167	6262	7004	3991	3930	6653	7481	5891	4404	12177
1187	425.34	6548	6400	7321	7116	6611	7554	6769	6414	9402	8685	5747	4053	8724	7742	5828	6565	10500	8484	4326	4163	6762	6175	5912	6430		4077	5167	3533	3757	5577	4137	9891	5856	8074	6619	4805	3714	7951	6167	6262	7004	3991	3930	6653	7481	5891	4404	12177
1188	426.022	6548	6400	7321	7116	6611	7554	6769	6414	9402	8685	5747	4053	8724	7742	5828	6565	10500	8484	4326	4163	6762	6175	5912	6430		4077	5167	3533	3757	5577	4137	9891	5856	8074	6619	4805	3714	7951	6167	6262	7004	3991	3930	6653	7481	5891	4404	12177
1189	426.241	6548	6400	7321	7116	6611	7554	6769	6414	9402	8685	5747	4053	8724	7742	5828	6565	10500	8484	4326	4163	6762	6175	5912	6430		4077	5167	3533	3757	5577	4137	9891	5856	8074	6619	4805	3714	7951	6167	6262	7004	3991	3930	6653	7481	5891	4404	12177
1190	427.107	3495	3261	4357	4905	4879	4538	4763	5490	5869	5757	10073	8756	4737	4454	4930	3364	5162	5039	2647	3123	4279	3633	4715	4335		3433	4029	4013	2781	3198	4402	4195	4474	6525	3943	3614	3327	6999	6308	4558	4575	2714	3274	4109	3926	3931	3900	6076
1191	427.175	3495	3261	4357	4905	4879	4538	4763	5490	5869	5757	10073	8756	4737	4454	4930	3364	5162	5039	2647	3123	4279	3633	4715	4335		3433	4029	4013	2781	3198	4402	4195	4474	6525	3943	3614	3327	6999	6308	4558	4575	2714	3274	4109	3926	3931	3900	6076
1192	427.284	6601	5526	6888	6626	6260	6931	7347	6897	8830	7799	5225	5548	7940	7272	6305	5780	7522	8961	4897	4482	4677	6404	7231	5758		5471	5469	4276	3983	5889	5211	6811	6322	8506	8319	4215	4897	8289	6978	6384	6245	4552	4443	5943	6806	6619	5146	8202
1193	427.305	6601	5526	6888	6626	6260	6931	7347	6897	8830	7799	5225	5548	7940	7272	6305	5780	7522	8961	4897	4482	4677	6404	7231	5758		5471	5469	4276	3983	5889	5211	6811	6322	8506	8319	4215	4897	8289	6978	6384	6245	4552	4443	5943	6806	6619	5146	8202
1194	428.293	9748	9690	10312	8839	9595	10156	12144	10975	13492	14331	8868	7974	14994	14231	10338	10461	14624	14476	7290	7380	11187	11404	10479	11817		9697	8823	6961	6130	9065	7945	11290	8867	12050	12537	6666	7018	14102	11672	10240	10943	8539	5670	13507	11652	9461	9193	16229
1195	429.172	10235	10335	14043	9219	10346	10123	12299	10284	11060	11366	9681	9265	12818	9863	10211	9340	11788	11993	9111	7832	10138	11006	9198	9182		8949	10606	8372	9235	11426	8814	9384	10738	13948	11457	8986	7111	11359	10197	10745	9449	8747	9027	11110	11900	9964	9221	14023
1196	429.203	10235	10335	14043	9219	10346	10123	12299	10284	11060	11366	9681	9265	12818	9863	10211	9340	11788	11993	9111	7832	10138	11006	9198	9182		8949	10606	8372	9235	11426	8814	9384	10738	13948	11457	8986	7111	11359	10197	10745	9449	8747	9027	11110	11900	9964	9221	14023
1197	430.334	55566	49193	49192	42863	37382	38688	35007	34327	42894	42473	38419	35518	33819	29703	32366	32337	30626	31030	27671	30337	30151	26686	29899	29555		33266	29834	26377	29665	27611	27357	39536	36714	33628	33267	23392	24680	24070	22497	24921	24465	22676	24973	37909	37743	25467	26827	41598
1198	431.097	26067	25034	25411	24587	28505	21829	39821	39436	38212	34798	103106	91196	38760	35119	24385	21348	49846	45642	20749	19965	27103	26476	38127	40212		19453	18905	11597	14013	43302	41041	20814	18024	61638	55559	42115	37260	35848	35764	39556	36443	37225	35242	22301	22392	37714	33357	35730
1199	431.118	14591	16203	19237	17423	16328	17878	17779	17621	22669	23896	17905	16052	20226	18182	12200	11179	18611	18926	11446	10823	16611	16604	16959	17438		13503	13362	8698	8754	15435	14644	14457	11107	20680	19083	11561	10514	19939	17318	14484	12787	10439	10565	13150	14771	12607	13148	19621
1200	431.155	14591	16203	19237	17423	16328	17878	17779	17621	22669	23896	17905	16052	20226	18182	12200	11179	18611	18926	11446	10823	16611	16604	16959	17438		13503	13362	8698	8754	15435	14644	14457	11107	20680	19083	11561	10514	19939	17318	14484	12787	10439	10565	13150	14771	12607	13148	19621
1201	431.226	192562	179584	258164	237278	195408	203043	219817	214942	391875	382623	179606	157717	157687	146109	109510	108902	201615	188624	60328	55181	158169	148376	36350	35070		135818	123157	114463	95469	177816	148864	233995	212584	224036	211269	59430	60473	104109	94268	109676	86902	23226	29880	98172	87809	102329	90262	248795
1202	431.352	192562	179584	258164	237278	195408	203043	219817	214942	391875	382623	179606	157717	157687	146109	109510	108902	201615	188624	60328	55181	158169	148376	36350	35070		135818	123157	114463	95469	177816	148864	233995	212584	224036	211269	59430	60473	104109	94268	109676	86902	23226	29880	98172	87809	102329	90262	248795
1203	433.114	192562	179584	258164	237278	195408	203043	219817	214942	391875	382623	179606	157717	157687	146109	109510	108902	201615	188624	60328	55181	158169	148376	36350	35070		135818	123157	114463	95469	177816	148864	233995	212584	224036	211269	59430	60473	104109	94268	109676	86902	23226	29880	98172	87809	102329	90262	248795
1204	433.149	396798	379782	628022	567671	276660	255339	221921	209559	231153	225579	257636	227048	141960	131407	154098	158735	150078	137547	154823	142436	147703	139563	153995	150155		264217	254509	255120	221553	219921	199277	233397	209137	215496	195659	141121	138643	132812	126987	151546	133731	150046	137051	176852	172151	146555	132662	210327
1205	433.236	16630	15297	16200	15103	16999	15265	18465	16073	25004	22394	14201	12682	25196	21985	16834	15721	27785	25619	14112	10929	21072	20808	17948	19022		15429	13960	8233	10461	13666	13146	14723	12129	19482	17829	11527	10749	23293	20668	19178	18020	13723	12118	21625	19525	15248	15334	28793
1206	433.331	16630	15297	16200	15103	16999	15265	18465	16073	25004	22394	14201	12682	25196	21985	16834	15721	27785	25619	14112	10929	21072	20808	17948	19022		15429	13960	8233	10461	13666	13146	14723	12129	19482	17829	11527	10749	23293	20668	19178	18020	13723	12118	21625	19525	15248	15334	28793
1207	434.024	16630	15297	16200	15103	16999	15265	18465	16073	25004	22394	14201	12682	25196	21985	16834	15721	27785	25619	14112	10929	21072	20808	17948	19022		15429	13960	8233	10461	13666	13146	14723	12129	19482	17829	11527	10749	23293	20668	19178	18020	13723	12118	21625	19525	15248	15334	28793
1208	435.131	11048	10966	12973	11980	13195	12514	15100	13782	19398	16816	13351	9770	19765	15929	14115	14377	19563	17976	9355	9246	14888	13691	14578	14413		12394	11119	6680	7154	10602	10938	13396	11510	15559	13438	8240	7581	17002	15581	14104	11794	8481	10259	16157	16249	10765	11180	20965
1209	435.272	11048	10966	12973	11980	13195	12514	15100	13782	19398	16816	13351	9770	19765	15929	14115	14377	19563	17976	9355	9246	14888	13691	14578	14413		12394	11119	6680	7154	10602	10938	13396	11510	15559	13438	8240	7581	17002	15581	14104	11794	8481	10259	16157	16249	10765	11180	20965
1210	435.326	9900	9801	11512	12885	11014	9922	11219	11633	14161	13484	8627	8488	14105	10719	11718	11957	15674	14972	8529	7075	11952	11654	10651	12100		9054	9860	6622	6360	10274	8503	10954	10672	13007	12329	5693	7834	13654	11016	10390	12243	7950	6279	11748	9798	12750	11200	18596
1211	435.347	9900	9801	11512	12885	11014	9922	11219	11633	14161	13484	8627	8488	14105	10719	11718	11957	15674	14972	8529	7075	11952	11654	10651	12100		9054	9860	6622	6360	10274	8503	10954	10672	13007	12329	5693	7834	13654	11016	10390	12243	7950	6279	11748	9798	12750	11200	18596
1212	436.107	11587	12873	12664	11954	10843	10265	13009	12389	13530	13316	11214	8805	12921	11815	10641	11801	12601	13201	9239	11134	9370	11978	10865	11580		11085	10844	9751	8517	9446	10571	10627	11131	14223	11800	9416	7742	12459	11760	12663	11006	9699	7604	12100	12543	9071	11208	15265
1213	436.223	11587	12873	12664	11954	10843	10265	13009	12389	13530	13316	11214	8805	12921	11815	10641	11801	12601	13201	9239	11134	9370	11978	10865	11580		11085	10844	9751	8517	9446	10571	10627	11131	14223	11800	9416	7742	12459	11760	12663	11006	9699	7604	12100	12543	9071	11208	15265
1214	437.091	13131	10750	15632	14249	14213	13021	12854	13600	14754	11460	14559	11153	12885	10465	10819	11241	12697	10887	11625	12158	10876	11933	11157	12002		15401	11778	11599	11388	10553	11476	11475	13148	11952	11281	10732	9281	9641	10703	13308	12716	10237	9809	13504	11246	11216	10477	13099
1215	437.139	6395	5513	7413	6642	7437	7954	6739	6219	7474	7491	6257	5671	7874	6784	5866	5508	8887	8693	5555	5030	7039	5753	6533	5558		6301	5681	7080	5646	5172	7366	8077	7910	6881	7241	5223	5557	7773	8068	6201	5952	5027	5231	6680	4813	6265	7258	7442
1216	437.173	6622	6447	7310	7250	7282	8228	7430	6514	9628	8772	5475	5529	9035	7347	6530	7075	9214	9509	4841	5086	7687	6403	6454	5995		6190	5926	4165	4095	6314	4167	8615	6547	8503	6583	3517	4267	9983	7303	5959	6115	6282	4248	7361	8394	6686	5651	10249
1217	437.226	6823	6421	6621	6548	7119	6901	6887	5944	8930	8458	5191	6126	8313	7469	6687	6420	6807	9277	5569	5347	6753	7517	6719	7128		6561	3871	5053	3379	6022	4574	9039	7090	7308	6744	3846	4297	8968	7483	6344	5667	4501	4268	8766	6129	5808	4285	11319
1218	437.327	13519	9693	11834	12344	13616	10786	12229	10825	16219	14653	12024	10918	13722	11063	11227	11753	16112	14317	7654	8465	10185	9445	12601	11780		9360	8456	7805	5993	8739	8383	11465	10941	11640	14257	6785	6045	10217	10376	9074	8430	6586	6035	14050	13855	8140	9977	18512
1219	438.262	9941	9231	10720	7179	8192	8529	10683	7356	12275	11976	7866	7256	11593	10712	10219	8817	11112	11154	6689	6054	8840	8207	8314	8503		7799	7170	5314	5272	6934	6664	8681	8189	11398	8418	4869	5909	10290	8784	8464	8570	8160	7104	10048	8579	9435	6646	13711
1220	439.086	9941	9231	10720	7179	8192	8529	10683	7356	12275	11976	7866	7256	11593	10712	10219	8817	11112	11154	6689	6054	8840	8207	8314	8503		7799	7170	5314	5272	6934	6664	8681	8189	11398	8418	4869	5909	10290	8784	8464	8570	8160	7104	10048	8579	9435	6646	13711
1221	439.342	19296	18134	19728	20811	19419	19132	14019	12901	17285	17504	10026	9074	26122	25651	18457	16241	26388	24274	12143	11890	19528	18183	21097	19020		9354	9360	6407	8158	22128	18773	22258	22485	38061	35594	15845	17674	23954	23318	15953	16084	12227	11909	24124	24656	16617	13714	32685
1222	441.163	15502	13061	21506	18964	15387	14380	16463	15660	20010	18656	12836	10266	18232	19009	17689	14306	19040	17153	11644	10657	15630	14601	16248	15039		18869	15445	10627	8669	15863	11354	12913	13422	17894	15546	9369	7705	17258	15456	19026	17085	10364	9013	24617	22729	18796	14979	27627
1223	441.32	7080	7356	7955	6630	7894	7796	6140	6666	10620	8090	7643	5455	11245	8834	8455	5549	9186	8217	6312	4346	6550	8071	6804	6715		6199	5029	3626	3146	5725	6231	9462	10396	9033	7624	3446	4918	8502	7270	6151	4670	3439	3342	8659	6694	5600	5286	11342
1224	441.356	7080	7356	7955	6630	7894	7796	6140	6666	10620	8090	7643	5455	11245	8834	8455	5549	9186	8217	6312	4346	6550	8071	6804	6715		6199	5029	3626	3146	5725	6231	9462	10396	9033	7624	3446	4918	8502	7270	6151	4670	3439	3342	8659	6694	5600	5286	11342
1225	442.226	3724	2766	4394	3872	3604	4171	4741	2764	4536	4350	3616	3370	4767	4202	2933	3161	3477	4508	3327	2498	2915	3322	3593	3046		3784	2957	2344	2475	3358	2736	3583	4229	3879	4465	2255	1933	3390	3935	3520	3183	2545	2690	3790	4107	3693	3228	3606
1226	443.098	5927	4972	7228	5402	7629	7754	7074	7488	9309	8232	3670	4623	8621	6721	5090	5337	9476	9131	3815	3397	5423	5881	6001	6242		4550	4521	3499	3420	4616	4401	6399	4465	8570	7465	4199	4580	6681	5691	5954	4706	3743	3733	8003	5620	5635	5753	8791
1227	443.142	5927	4972	7228	5402	7629	7754	7074	7488	9309	8232	3670	4623	8621	6721	5090	5337	9476	9131	3815	3397	5423	5881	6001	6242		4550	4521	3499	3420	4616	4401	6399	4465	8570	7465	4199	4580	6681	5691	5954	4706	3743	3733	8003	5620	5635	5753	8791
1228	443.279	11621	8990	9142	10055	9531	10195	9289	10259	14284	9901	8582	8354	11005	8795	7932	7929	10349	12569	5222	5905	8563	7368	6114	5516		7901	7026	4760	6360	6269	6410	8517	8269	10453	7896	5172	5652	8603	7656	7170	6888	5169	4782	8623	7892	6473	6158	10476
1229	443.316	11621	8990	9142	10055	9531	10195	9289	10259	14284	9901	8582	8354	11005	8795	7932	7929	10349	12569	5222	5905	8563	7368	6114	5516		7901	7026	4760	6360	6269	6410	8517	8269	10453	7896	5172	5652	8603	7656	7170	6888	5169	4782	8623	7892	6473	6158	10476
1230	443.352	11548	8107	11815	10539	10552	10862	12001	11509	18049	15859	7554	7451	13222	11398	9982	7500	15725	13133	6760	6034	10434	10909	10638	9118		7989	7409	6279	4421	8128	6132	10485	10257	12506	10732	6690	5691	12405	10914	8818	7717	6405	5490	10932	10495	9796	7157	17235
1231	445.077	29384	27636	30401	24497	30366	30422	39015	31578	39899	40984	22000	22326	16438	14548	13411	9852	14968	15716	8570	7598	14802	13562	11124	11372		23937	19899	13738	11469	20483	17848	15057	16656	28231	22883	14050	14851	15579	12395	10798	9890	6610	6487	12435	12515	9201	9049	16973
1232	445.152	19732	20635	18687	18073	20607	15171	20192	18927	23460	22054	15554	18063	21841	16072	18916	16670	14692	16062	13582	11644	17066	16316	15452	12774		15172	14527	16385	14505	16074	14746	22197	18091	17608	17018	14392	10609	15874	14567	13911	14305	15321	11501	16996	14059	13840	13738	18871
1233	445.173	10344	9335	13055	8906	11138	8790	9550	8625	10797	11418	7320	8009	12944	10473	7923	7628	9871	10824	5556	6127	8995	8268	6839	7042		10951	9986	6741	6267	8406	7815	7728	7698	10211	9298	5115	5455	14133	13312	9461	6911	5703	5677	8635	8483	7349	7010	12364
1234	445.198	9399	7555	9639	7355	7992	7632	8583	7610	12107	12546	7119	5764	13523	10523	8641	7608	13483	12088	6359	5774	7882	7403	7697	7005		6949	5671	4682	4171	5647	6061	9204	8405	12094	9507	4645	4631	8088	8213	7902	6715	5018	4528	10973	8664	5982	5655	14264
1235	445.222	9399	7555	9639	7355	7992	7632	8583	7610	12107	12546	7119	5764	13523	10523	8641	7608	13483	12088	6359	5774	7882	7403	7697	7005		6949	5671	4682	4171	5647	6061	9204	8405	12094	9507	4645	4631	8088	8213	7902	6715	5018	4528	10973	8664	5982	5655	14264
1236	445.295	4206	3431	4096	3893	5089	3542	4650	4190	4883	4178	2857	3735	4653	5646	3262	2729	4827	4475	2092	3169	4029	4562	4303	4190		2597	3198	3006	2941	2612	2618	4341	3895	4413	4008	2537	2426	5893	4904	3757	3913	2140	2428	6692	5556	4066	4549	8380
1237	446.26	61564	57269	77053	70527	69906	57723	80813	69888	138147	119626	40324	39915	107491	92757	75314	69581	131284	115172	35288	32974	90482	73963	66456	66032		54710	45741	24001	22288	37728	34513	82670	70812	100516	76645	21898	21744	125666	103800	77129	64996	40405	35742	118290	99507	87473	70532	170642
1238	447.092	61564	57269	77053	70527	69906	57723	80813	69888	138147	119626	40324	39915	107491	92757	75314	69581	131284	115172	35288	32974	90482	73963	66456	66032		54710	45741	24001	22288	37728	34513	82670	70812	100516	76645	21898	21744	125666	103800	77129	64996	40405	35742	118290	99507	87473	70532	170642
1239	447.238	12335	10878	12151	12587	13772	13951	14583	13162	15570	13632	9525	10390	15950	13137	11440	11961	14624	11641	10495	8735	11564	11580	10803	9812		12040	9174	7886	8495	11310	11969	11198	9711	14011	11215	7716	8778	11981	11986	8921	10755	9604	8562	11890	11315	9893	10393	13971
1240	447.31	12335	10878	12151	12587	13772	13951	14583	13162	15570	13632	9525	10390	15950	13137	11440	11961	14624	11641	10495	8735	11564	11580	10803	9812		12040	9174	7886	8495	11310	11969	11198	9711	14011	11215	7716	8778	11981	11986	8921	10755	9604	8562	11890	11315	9893	10393	13971
1241	447.347	10912	10511	10534	10424	13207	10603	11440	11094	19211	16632	7765	11352	16472	15438	10254	9148	22214	16026	7924	6010	11512	11228	9261	9359		10916	8678	4221	6206	8255	8271	13754	12769	15735	13788	5987	4774	15824	17630	12752	10772	5261	5441	14798	15064	11230	11998	22253
1242	448.307	10912	10511	10534	10424	13207	10603	11440	11094	19211	16632	7765	11352	16472	15438	10254	9148	22214	16026	7924	6010	11512	11228	9261	9359		10916	8678	4221	6206	8255	8271	13754	12769	15735	13788	5987	4774	15824	17630	12752	10772	5261	5441	14798	15064	11230	11998	22253
1243	449.111	10912	12179	12925	11293	10608	12341	14324	12385	17169	17504	8906	8147	17180	13559	12567	12335	17349	12125	9389	8245	15165	12301	11004	11740		10095	11054	7736	5731	9740	8215	11091	8022	12701	13874	8042	8190	14659	12391	11123	11627	9030	6745	15736	12130	9800	9161	21108
1244	449.286	17100	15842	15195	13647	14322	16337	16717	16815	18052	17550	11999	11507	18740	15669	16799	14456	18635	16683	10038	8597	15642	12722	16072	14741		11443	13298	8739	7260	10544	10628	15634	14789	16443	13574	8681	7793	17797	15299	11395	11770	9266	9334	16399	14390	11764	9133	22176
1245	450.228	14170	13058	13946	11516	14730	10839	12540	10565	16094	16044	11227	9825	14764	12403	11402	10887	12583	11539	8846	9614	11731	12160	11800	9771		11693	8341	9631	7974	9567	8908	11415	11713	13074	11970	8910	8696	11673	10680	10853	11004	9049	8278	12919	10928	10510	9044	17251
1246	450.314	14170	13058	13946	11516	14730	10839	12540	10565	16094	16044	11227	9825	14764	12403	11402	10887	12583	11539	8846	9614	11731	12160	11800	9771		11693	8341	9631	7974	9567	8908	11415	11713	13074	11970	8910	8696	11673	10680	10853	11004	9049	8278	12919	10928	10510	9044	17251
1247	451.124	14170	13058	13946	11516	14730	10839	12540	10565	16094	16044	11227	9825	14764	12403	11402	10887	12583	11539	8846	9614	11731	12160	11800	9771		11693	8341	9631	7974	9567	8908	11415	11713	13074	11970	8910	8696	11673	10680	10853	11004	9049	8278	12919	10928	10510	9044	17251
1248	451.175	16078	15568	15987	17507	17018	15322	17643	14920	19177	14817	15187	13744	17119	18546	14270	10915	17716	14347	11639	11262	14981	13899	14799	14295		15474	13929	11461	10699	18467	25640	13633	14523	18402	15898	11156	11723	17125	16005	11393	11963	18979	14711	24080	26824	11761	10330	18267
1249	451.284	16078	15568	15987	17507	17018	15322	17643	14920	19177	14817	15187	13744	17119	18546	14270	10915	17716	14347	11639	11262	14981	13899	14799	14295		15474	13929	11461	10699	18467	25640	13633	14523	18402	15898	11156	11723	17125	16005	11393	11963	18979	14711	24080	26824	11761	10330	18267
1250	451.321	7013	5904	6723	6859	8253	7718	9405	6555	11518	11490	5487	5628	7760	8656	5388	5838	11110	8845	4641	4902	5563	6279	7002	8736		5504	6527	4162	2847	4026	4363	8154	7608	8561	8604	4871	3450	8718	7280	5490	6837	5058	3808	8090	7695	5884	5327	12971
1251	451.342	2211	3526	2302	3627	2998	3533	3627	2958	3305	3530	2746	2789	3378	2590	2656	2527	2782	3117	2160	1539	2428	2490	2275	1729		2539	2243	2307	2503	1745	1864	3894	3629	3108	2486	2119	2000	2788	3373	2753	2569	2814	2324	2601	2513	2581	2964	2857
1252	453.133	45023	48800	42909	55866	47160	52966	46710	51665	40562	49497	43634	60411	41379	54634	47064	55564	42099	47832	48824	56826	50856	54318	46631	55259		49837	55532	54667	56763	45830	56091	42908	49565	46642	46542	56110	64950	43389	55228	48770	54026	46332	57981	44132	51548	49085	57103	42524
1253	453.322	19011	20344	17350	14479	17020	14799	13371	15313	16357	14767	12741	13509	17210	17802	15408	16300	15313	13996	14093	11801	18141	22316	13521	15186		16606	15701	11715	12740	17547	23006	13566	13438	15288	15075	11797	11979	17278	17649	14292	14250	19657	17559	20922	17029	14888	13665	22590
1254	453.336	19011	20344	17350	14479	17020	14799	13371	15313	16357	14767	12741	13509	17210	17802	15408	16300	15313	13996	14093	11801	18141	22316	13521	15186		16606	15701	11715	12740	17547	23006	13566	13438	15288	15075	11797	11979	17278	17649	14292	14250	19657	17559	20922	17029	14888	13665	22590
1255	454.227	11554	12077	11372	12448	10790	10176	9925	10628	13457	10465	12578	8974	12733	9129	10869	11165	10686	8744	9845	8719	9433	11797	9934	8773		9087	9339	8125	8552	9628	10359	8504	8239	10236	9790	6116	7629	10415	10185	9652	8270	8905	7833	12578	10644	9349	7640	15716
1256	455.245	11554	12077	11372	12448	10790	10176	9925	10628	13457	10465	12578	8974	12733	9129	10869	11165	10686	8744	9845	8719	9433	11797	9934	8773		9087	9339	8125	8552	9628	10359	8504	8239	10236	9790	6116	7629	10415	10185	9652	8270	8905	7833	12578	10644	9349	7640	15716
1257	456.145	8289	8546	10420	9388	7998	9326	8001	7501	8572	9805	8177	7972	8625	7284	7238	7212	9533	8796	6754	6241	7135	7031	7902	7217		8392	7007	7813	5583	6030	7212	7141	6301	7462	8457	5046	5656	6529	6041	6384	5362	7592	7338	7561	8663	7300	6750	9614
1258	457.174	5685	4607	5856	6578	6874	5721	6084	7023	7426	7264	5754	4290	7563	6986	6281	4491	5765	5871	3943	3487	5314	6205	5421	4105		4321	4592	3821	3248	6304	4668	5329	6431	7934	6431	4332	3949	7472	5289	5314	4197	4064	3686	8357	5773	4358	5274	7367
1259	457.228	5685	4607	5856	6578	6874	5721	6084	7023	7426	7264	5754	4290	7563	6986	6281	4491	5765	5871	3943	3487	5314	6205	5421	4105		4321	4592	3821	3248	6304	4668	5329	6431	7934	6431	4332	3949	7472	5289	5314	4197	4064	3686	8357	5773	4358	5274	7367
1260	457.237	7727	5827	7004	7621	6681	7328	9164	7373	11768	10786	6362	4844	10782	10149	8239	6727	11653	10769	4047	5856	8146	9242	7440	7772		7521	5370	4092	5188	6495	4781	8430	6814	8977	7336	4667	4798	10099	8897	6739	6693	5751	4653	9815	8973	7457	8303	14199
1261	457.295	10457	9626	13401	12099	10884	12371	9130	10641	16132	15493	9284	8825	14134	13900	9866	9830	12783	12591	7305	7157	11888	10558	8444	10853		8776	10377	6229	5802	10719	8490	10070	9210	13107	10866	6873	4782	14518	11918	8301	9942	6703	5428	14867	13717	10609	9041	18590
1262	458.257	10457	9626	13401	12099	10884	12371	9130	10641	16132	15493	9284	8825	14134	13900	9866	9830	12783	12591	7305	7157	11888	10558	8444	10853		8776	10377	6229	5802	10719	8490	10070	9210	13107	10866	6873	4782	14518	11918	8301	9942	6703	5428	14867	13717	10609	9041	18590
1263	459.093	10534	10641	8973	8996	9996	8308	11928	11666	9965	9647	8214	7361	9803	10257	7282	7206	12522	11815	6693	6117	8086	7338	7946	8098		8170	7869	4867	5181	13774	13199	10531	6850	17196	19538	7925	10025	14670	12078	11747	8551	6958	6199	11782	9457	10921	10131	13593
1264	459.15	5422	4910	5967	5210	4994	4328	5871	5656	6930	7252	4961	4525	5197	7397	4919	5063	7956	5641	3868	3561	5279	4345	5334	4501		3624	3951	3536	2930	5536	4209	5726	5496	6560	6550	3932	3823	6398	6595	4977	4950	3032	4508	5701	5314	4927	4403	6195
1265	459.202	5422	4910	5967	5210	4994	4328	5871	5656	6930	7252	4961	4525	5197	7397	4919	5063	7956	5641	3868	3561	5279	4345	5334	4501		3624	3951	3536	2930	5536	4209	5726	5496	6560	6550	3932	3823	6398	6595	4977	4950	3032	4508	5701	5314	4927	4403	6195
1266	459.255	5422	4910	5967	5210	4994	4328	5871	5656	6930	7252	4961	4525	5197	7397	4919	5063	7956	5641	3868	3561	5279	4345	5334	4501		3624	3951	3536	2930	5536	4209	5726	5496	6560	6550	3932	3823	6398	6595	4977	4950	3032	4508	5701	5314	4927	4403	6195
1267	459.276	4626	5602	5577	7536	6568	6709	6732	5546	8112	7434	5766	4515	7378	6830	5260	5265	9987	7985	3642	3899	7383	6886	6355	7511		6605	5092	4111	4296	5056	4713	7558	5433	6470	5359	3832	3561	7955	6594	5714	6172	3005	3548	7009	7013	6234	5621	9352
1268	460.329	4626	5602	5577	7536	6568	6709	6732	5546	8112	7434	5766	4515	7378	6830	5260	5265	9987	7985	3642	3899	7383	6886	6355	7511		6605	5092	4111	4296	5056	4713	7558	5433	6470	5359	3832	3561	7955	6594	5714	6172	3005	3548	7009	7013	6234	5621	9352
1269	461.107	10496	6641	9718	7144	9553	7985	10555	7930	13306	9469	6594	6188	10794	9432	10897	10041	12561	13312	7135	5095	6875	8885	9985	7518		10315	6284	4712	4537	8773	6886	9302	8908	11823	9283	8023	5820	11504	10629	9815	6990	5635	5051	11078	6832	8055	10138	15949
1270	461.238	31595	28343	28230	26311	34812	30131	78124	69320	95689	85208	49633	40711	28929	23296	16381	16488	25334	23333	12373	12489	24721	23490	11437	11839		45312	36508	28286	25474	31021	27720	25111	21812	35159	35451	21031	17869	18478	16980	10618	9792	7612	9331	15657	14667	14753	9451	57645
1271	461.253	31595	28343	28230	26311	34812	30131	78124	69320	95689	85208	49633	40711	28929	23296	16381	16488	25334	23333	12373	12489	24721	23490	11437	11839		45312	36508	28286	25474	31021	27720	25111	21812	35159	35451	21031	17869	18478	16980	10618	9792	7612	9331	15657	14667	14753	9451	57645
1272	461.267	18735	17499	16103	15640	19683	20510	23198	19767	29229	27798	18820	16933	33383	25856	27244	27249	35692	34319	23589	19456	26450	22673	34113	30951		22230	22995	16551	14012	18326	18627	27357	21324	27255	25527	27075	23422	35735	31270	27257	23181	25146	21634	30514	25071	23182	18564	37023
1273	461.343	8381	9353	11124	9403	10266	10246	13511	12616	14552	15023	8435	8232	14269	14704	9378	8912	17475	16137	6578	8489	9402	10178	10105	10140		8425	9582	5435	4598	9854	9563	7254	9500	16105	14724	8492	9157	13633	15901	8094	8452	8745	8229	12676	11181	9764	8285	13854
1274	462.293	8381	9353	11124	9403	10266	10246	13511	12616	14552	15023	8435	8232	14269	14704	9378	8912	17475	16137	6578	8489	9402	10178	10105	10140		8425	9582	5435	4598	9854	9563	7254	9500	16105	14724	8492	9157	13633	15901	8094	8452	8745	8229	12676	11181	9764	8285	13854
1275	463.127	8381	9353	11124	9403	10266	10246	13511	12616	14552	15023	8435	8232	14269	14704	9378	8912	17475	16137	6578	8489	9402	10178	10105	10140		8425	9582	5435	4598	9854	9563	7254	9500	16105	14724	8492	9157	13633	15901	8094	8452	8745	8229	12676	11181	9764	8285	13854
1276	463.154	19440	16657	22262	20329	20510	20985	24092	19452	26386	25448	13991	14258	14998	12676	10101	11986	16102	14262	8059	6156	12902	11150	10686	10470		15271	15633	10268	8950	30487	27561	26667	21421	42566	37605	18018	16736	23453	18008	17254	12541	10513	9272	18177	17522	22105	20033	54594
1277	463.233	19440	16657	22262	20329	20510	20985	24092	19452	26386	25448	13991	14258	14998	12676	10101	11986	16102	14262	8059	6156	12902	11150	10686	10470		15271	15633	10268	8950	30487	27561	26667	21421	42566	37605	18018	16736	23453	18008	17254	12541	10513	9272	18177	17522	22105	20033	54594
1278	463.305	8495	8134	8295	8141	10092	8239	10529	9335	12599	11404	7718	6238	11875	12102	9263	8513	19869	20785	5985	6508	9165	9988	7097	6284		9004	7263	5338	4440	11614	10006	10221	9073	15646	11054	6268	5609	12305	10224	9230	8280	5259	4000	13314	10883	11257	8782	23308
1279	465.304	7836	8358	8285	9119	8217	9796	10675	6863	9610	10112	5882	5957	10097	9158	7970	6548	11202	10632	5286	5117	7343	8030	8608	8177		8138	8672	5141	4437	5674	5997	8248	7181	12709	12645	3953	4279	10548	10883	6068	6708	5124	3408	9739	8102	6756	4844	10624
1280	466.168	9282	8314	8240	8015	7162	7978	9753	9067	11434	10474	6013	5162	9395	10066	7729	7541	10105	9703	4807	5351	8455	7382	8285	8289		8706	7023	3442	3334	7668	5302	8378	7201	10073	8846	4858	4593	8130	8915	6804	7028	6306	3969	8670	9181	6685	7072	12940
1281	466.307	9282	8314	8240	8015	7162	7978	9753	9067	11434	10474	6013	5162	9395	10066	7729	7541	10105	9703	4807	5351	8455	7382	8285	8289		8706	7023	3442	3334	7668	5302	8378	7201	10073	8846	4858	4593	8130	8915	6804	7028	6306	3969	8670	9181	6685	7072	12940
1282	467.336	28392	26036	22276	24616	22912	21277	38242	37324	45332	40697	20389	18114	36768	30331	23124	25087	36427	33091	21508	20317	32084	32550	23652	24039		32882	29948	17190	13883	10634	9165	12466	10361	16885	15029	7735	8118	37378	34062	24492	23181	18800	16269	29370	30690	39648	35336	50182
1283	468.151	28392	26036	22276	24616	22912	21277	38242	37324	45332	40697	20389	18114	36768	30331	23124	25087	36427	33091	21508	20317	32084	32550	23652	24039		32882	29948	17190	13883	10634	9165	12466	10361	16885	15029	7735	8118	37378	34062	24492	23181	18800	16269	29370	30690	39648	35336	50182
1284	469.137	22110	17320	18612	17055	18713	21100	18255	19532	19106	17936	17026	16914	19047	16647	16209	18448	21450	20993	18872	17321	17927	18437	19434	18585		20571	18736	21024	19228	18692	16725	21583	19394	18292	18027	16568	16479	16053	15240	19854	16440	18825	16501	21275	19669	20392	18686	20732
1285	469.159	22110	17320	18612	17055	18713	21100	18255	19532	19106	17936	17026	16914	19047	16647	16209	18448	21450	20993	18872	17321	17927	18437	19434	18585		20571	18736	21024	19228	18692	16725	21583	19394	18292	18027	16568	16479	16053	15240	19854	16440	18825	16501	21275	19669	20392	18686	20732
1286	471.167	6925	5447	8502	7155	7687	5749	8121	6242	9246	8024	4778	4813	10135	8339	5049	6300	7822	7136	5228	4533	7593	7269	6251	6164		5076	5407	3692	3040	5767	4521	7093	7205	7857	7645	3021	4234	7611	7135	6235	4534	3367	3758	8892	10299	6709	4551	10192
1287	471.192	8105	9825	8601	8331	8395	8566	14750	9468	17387	17817	7888	6116	12112	11216	8243	9992	14412	14763	8560	6123	13442	10933	6987	6798		8214	9704	5886	5795	5765	4486	8722	6184	9889	8753	3590	4229	11844	11030	8455	8679	5484	5187	12822	12231	11044	7094	15715
1288	471.242	8105	9825	8601	8331	8395	8566	14750	9468	17387	17817	7888	6116	12112	11216	8243	9992	14412	14763	8560	6123	13442	10933	6987	6798		8214	9704	5886	5795	5765	4486	8722	6184	9889	8753	3590	4229	11844	11030	8455	8679	5484	5187	12822	12231	11044	7094	15715
1289	471.275	3194	3270	4590	4452	3948	4038	3799	4492	5785	4925	3222	3119	5515	5625	3465	3118	6130	4042	3820	3157	5194	4160	4575	3831		5258	3571	2463	2587	2731	3374	4472	3387	4956	4840	3118	1891	4791	4351	3426	4311	3055	2658	5611	5429	4255	3874	6808
1290	471.311	3194	3270	4590	4452	3948	4038	3799	4492	5785	4925	3222	3119	5515	5625	3465	3118	6130	4042	3820	3157	5194	4160	4575	3831		5258	3571	2463	2587	2731	3374	4472	3387	4956	4840	3118	1891	4791	4351	3426	4311	3055	2658	5611	5429	4255	3874	6808
1291	472.145	6181	4379	4698	4345	5041	4219	2790	5017	5611	6595	3560	6170	4269	4871	4113	3090	3781	3949	3836	3649	3685	3567	3267	4822		3580	3185	2732	3014	3502	3254	3888	3615	3540	3562	4104	2671	4354	3599	5281	4844	4117	5747	4176	6444	3757	3139	5641
1292	472.247	7907	7151	8736	7590	6623	7628	8785	6894	11776	11214	6777	5364	8719	8262	6174	4547	8891	8179	4469	5050	6552	6538	5698	5257		6243	5504	4137	3657	5011	4895	6295	5872	9545	8459	4898	3568	7849	7032	6466	6776	4065	4848	7899	7786	5745	7000	9425
1293	473.073	7907	7151	8736	7590	6623	7628	8785	6894	11776	11214	6777	5364	8719	8262	6174	4547	8891	8179	4469	5050	6552	6538	5698	5257		6243	5504	4137	3657	5011	4895	6295	5872	9545	8459	4898	3568	7849	7032	6466	6776	4065	4848	7899	7786	5745	7000	9425
1294	473.109	12977	14461	13706	12798	12314	12796	20959	17526	23767	21144	13056	10120	20004	15468	12469	9872	17915	16832	10556	10442	20928	18314	18646	16358		15292	14511	8597	8265	11860	11279	13874	12799	18000	16514	7798	5301	18882	15268	10844	12318	7523	7582	21070	16512	13964	12043	23819
1295	473.152	12977	14461	13706	12798	12314	12796	20959	17526	23767	21144	13056	10120	20004	15468	12469	9872	17915	16832	10556	10442	20928	18314	18646	16358		15292	14511	8597	8265	11860	11279	13874	12799	18000	16514	7798	5301	18882	15268	10844	12318	7523	7582	21070	16512	13964	12043	23819
1296	473.219	10952	10866	10896	10136	11878	9794	12079	12059	17378	16003	9516	8000	16798	13895	10491	12223	17615	14986	9050	7493	11828	10746	10943	12129		9960	9686	6027	6506	7184	6565	12556	11175	15028	11323	8293	5872	17158	14181	12200	12119	9986	8100	15010	15587	11834	11128	19885
1297	473.363	13137	12584	16868	12689	12814	12713	18044	16099	23659	23242	13298	11546	19857	18865	14621	12505	22371	18522	11334	8427	15674	12971	12576	14411		12091	14212	9411	9159	10319	8658	19043	16155	17789	15653	7047	6187	21364	15882	12590	10753	8019	8441	18810	17294	11616	11996	28178
1298	474.285	13137	12584	16868	12689	12814	12713	18044	16099	23659	23242	13298	11546	19857	18865	14621	12505	22371	18522	11334	8427	15674	12971	12576	14411		12091	14212	9411	9159	10319	8658	19043	16155	17789	15653	7047	6187	21364	15882	12590	10753	8019	8441	18810	17294	11616	11996	28178
1299	475.123	21669	20378	21456	18446	24288	19900	20561	20742	26881	24220	18416	17438	22204	19110	19602	17024	26973	19439	15725	15114	19325	18358	17226	17279		16427	15090	13625	13485	16676	14355	21387	18680	20517	17497	13597	12204	20370	17621	16824	14002	12324	11977	19073	17660	12936	13587	20371
1300	475.232	11684	10076	11433	11619	9825	12187	12775	9585	15320	14437	10473	9677	13111	11406	9073	9209	12673	14026	7857	7257	10078	8927	9320	9696		9497	8991	7627	6016	11499	11115	10999	9732	13376	12145	5852	7913	13271	11060	10915	10133	6192	6660	11811	11091	8571	7386	14090
1301	476.277	7632	6288	7779	8979	5480	5131	5787	5185	6667	5296	6608	5033	6193	4619	4039	5243	5545	4923	4396	3659	4376	4536	5796	5177		8499	4917	5571	4729	6075	5511	4725	4642	6743	5780	3938	4855	5523	5169	4078	4579	4939	4001	6010	5211	4980	5150	8633
1302	477.196	7632	6288	7779	8979	5480	5131	5787	5185	6667	5296	6608	5033	6193	4619	4039	5243	5545	4923	4396	3659	4376	4536	5796	5177		8499	4917	5571	4729	6075	5511	4725	4642	6743	5780	3938	4855	5523	5169	4078	4579	4939	4001	6010	5211	4980	5150	8633
1303	477.211	6614	6646	5414	6238	6983	6089	7612	6376	9500	9458	5198	4194	7422	7757	5364	5488	8237	8691	4158	4044	7927	6485	5624	5405		6851	6091	3331	3037	4734	4936	7287	7002	8134	8939	3786	3821	7538	6128	5589	4417	3540	3478	6942	7198	6930	5502	10635
1304	477.285	6614	6646	5414	6238	6983	6089	7612	6376	9500	9458	5198	4194	7422	7757	5364	5488	8237	8691	4158	4044	7927	6485	5624	5405		6851	6091	3331	3037	4734	4936	7287	7002	8134	8939	3786	3821	7538	6128	5589	4417	3540	3478	6942	7198	6930	5502	10635
1305	477.374	6614	6646	5414	6238	6983	6089	7612	6376	9500	9458	5198	4194	7422	7757	5364	5488	8237	8691	4158	4044	7927	6485	5624	5405		6851	6091	3331	3037	4734	4936	7287	7002	8134	8939	3786	3821	7538	6128	5589	4417	3540	3478	6942	7198	6930	5502	10635
1306	477.467	6614	6646	5414	6238	6983	6089	7612	6376	9500	9458	5198	4194	7422	7757	5364	5488	8237	8691	4158	4044	7927	6485	5624	5405		6851	6091	3331	3037	4734	4936	7287	7002	8134	8939	3786	3821	7538	6128	5589	4417	3540	3478	6942	7198	6930	5502	10635
1307	479.149	4596	4615	5064	4887	5144	4510	4791	4365	5968	5096	3613	3167	6208	4715	4196	4550	5863	5397	4356	3201	4490	6030	6143	4539		4242	3866	3301	3247	3811	3472	4241	4017	5449	5416	3776	4648	5240	4837	4347	3903	2514	4347	7430	4451	4319	3908	6064
1308	479.195	4596	4615	5064	4887	5144	4510	4791	4365	5968	5096	3613	3167	6208	4715	4196	4550	5863	5397	4356	3201	4490	6030	6143	4539		4242	3866	3301	3247	3811	3472	4241	4017	5449	5416	3776	4648	5240	4837	4347	3903	2514	4347	7430	4451	4319	3908	6064
1309	479.228	7523	5933	5403	6622	7434	7241	7081	5765	8334	9673	5983	5447	7998	6507	5011	5525	8531	7613	4309	3684	5870	4849	5725	5449		6244	5793	4303	3251	6147	4909	7620	5957	6674	6275	4603	4082	5105	6856	8241	5685	3582	4106	6714	5592	5353	4899	9010
1310	479.28	7523	5933	5403	6622	7434	7241	7081	5765	8334	9673	5983	5447	7998	6507	5011	5525	8531	7613	4309	3684	5870	4849	5725	5449		6244	5793	4303	3251	6147	4909	7620	5957	6674	6275	4603	4082	5105	6856	8241	5685	3582	4106	6714	5592	5353	4899	9010
1311	480.243	9220	8757	10404	9207	10521	9789	9621	9670	13153	12191	7047	7322	12499	11213	7432	7951	12010	13178	7351	7804	10436	9088	9268	8918		8551	6808	5585	3813	8885	6244	9360	8343	10272	9587	6530	5212	11796	10137	10065	7880	5409	5541	12242	10705	8870	6939	15039
1312	480.309	9220	8757	10404	9207	10521	9789	9621	9670	13153	12191	7047	7322	12499	11213	7432	7951	12010	13178	7351	7804	10436	9088	9268	8918		8551	6808	5585	3813	8885	6244	9360	8343	10272	9587	6530	5212	11796	10137	10065	7880	5409	5541	12242	10705	8870	6939	15039
1313	481.081	4802	5839	4616	4808	6208	7364	3878	3724	7514	6579	6934	4979	5682	6211	6222	6860	4602	5299	3901	4001	4014	3584	4375	4316		3597	4100	2957	3464	2577	3957	7714	6753	5200	4643	3724	3192	4323	3961	4316	3332	3571	3693	4230	4915	3383	3178	5069
1314	481.186	4457	3880	4012	4265	6486	4405	4138	4123	4741	4880	4258	4597	5397	6441	5048	3693	5973	5817	3932	3695	4998	4630	4865	3943		4819	4668	2762	3528	4264	3871	4939	5019	5365	5810	3148	3432	5560	4961	4229	3762	2617	3677	4286	4870	3998	4049	5675
1315	481.207	4457	3880	4012	4265	6486	4405	4138	4123	4741	4880	4258	4597	5397	6441	5048	3693	5973	5817	3932	3695	4998	4630	4865	3943		4819	4668	2762	3528	4264	3871	4939	5019	5365	5810	3148	3432	5560	4961	4229	3762	2617	3677	4286	4870	3998	4049	5675
1316	481.222	7396	6815	8663	6546	8571	8038	8781	8835	13364	13400	5841	5272	10047	9947	9491	7400	14987	10156	5543	5367	9253	10295	11953	8607		7855	6977	4054	4380	5747	4973	6736	7925	8460	8101	4708	5356	13863	7672	8998	6995	5271	4638	8614	9564	6964	6931	12182
1317	481.243	10887	10632	11390	9995	11486	11020	14177	12264	17343	14447	10700	9663	35481	20223	23373	13106	30795	20022	18062	12289	26178	20885	23590	20654		10709	9069	6747	7171	11637	10226	11899	10893	17678	15330	6962	7675	31622	17806	16071	15201	14858	13217	24941	24976	12810	11025	44967
1318	483.274	10887	10632	11390	9995	11486	11020	14177	12264	17343	14447	10700	9663	35481	20223	23373	13106	30795	20022	18062	12289	26178	20885	23590	20654		10709	9069	6747	7171	11637	10226	11899	10893	17678	15330	6962	7675	31622	17806	16071	15201	14858	13217	24941	24976	12810	11025	44967
1319	483.295	11883	10854	10738	10868	9722	11074	12950	10350	12210	14184	11236	9891	12511	10421	9113	8299	11008	11261	8428	8463	9708	8972	10129	10480		10658	9516	6872	7806	9016	9803	10429	9727	10251	11153	8545	6738	9317	9060	8367	7560	6491	7798	11215	9884	9656	9100	14645
1320	483.332	11883	10854	10738	10868	9722	11074	12950	10350	12210	14184	11236	9891	12511	10421	9113	8299	11008	11261	8428	8463	9708	8972	10129	10480		10658	9516	6872	7806	9016	9803	10429	9727	10251	11153	8545	6738	9317	9060	8367	7560	6491	7798	11215	9884	9656	9100	14645
1321	485.252	4076	4173	3736	2996	4491	3915	4182	5033	5623	5957	3575	3379	4438	3477	4563	3818	3814	3891	2374	3107	4265	2993	4555	4009		3274	4483	2864	2214	4466	4253	4983	3984	4334	4566	3109	1926	3348	3615	3891	2417	2307	2777	3490	3720	3763	3998	4720
1322	485.29	4076	4173	3736	2996	4491	3915	4182	5033	5623	5957	3575	3379	4438	3477	4563	3818	3814	3891	2374	3107	4265	2993	4555	4009		3274	4483	2864	2214	4466	4253	4983	3984	4334	4566	3109	1926	3348	3615	3891	2417	2307	2777	3490	3720	3763	3998	4720
1323	485.313	4076	4173	3736	2996	4491	3915	4182	5033	5623	5957	3575	3379	4438	3477	4563	3818	3814	3891	2374	3107	4265	2993	4555	4009		3274	4483	2864	2214	4466	4253	4983	3984	4334	4566	3109	1926	3348	3615	3891	2417	2307	2777	3490	3720	3763	3998	4720
1324	486.157	3816	3896	3952	3825	4893	4061	6016	3672	7029	6038	4377	4107	4985	5082	4854	5027	6331	5010	3387	3200	3878	3764	4776	4336		4737	3561	2039	2941	3659	3085	5439	4399	7120	4712	3001	2412	5631	4749	3455	3789	3597	2203	4775	4633	3492	2936	7099
1325	486.189	3816	3896	3952	3825	4893	4061	6016	3672	7029	6038	4377	4107	4985	5082	4854	5027	6331	5010	3387	3200	3878	3764	4776	4336		4737	3561	2039	2941	3659	3085	5439	4399	7120	4712	3001	2412	5631	4749	3455	3789	3597	2203	4775	4633	3492	2936	7099
1326	487.167	8435	9531	9504	6488	7953	6975	7521	7702	9064	9305	8871	5636	9523	8924	8783	7843	10701	7974	6818	6026	7932	8111	8247	5916		7440	7967	6367	6776	8338	5887	8828	6652	9665	7626	6521	5490	9352	7859	8013	6370	6359	5837	8561	7988	7189	7058	9162
1327	487.195	8435	9531	9504	6488	7953	6975	7521	7702	9064	9305	8871	5636	9523	8924	8783	7843	10701	7974	6818	6026	7932	8111	8247	5916		7440	7967	6367	6776	8338	5887	8828	6652	9665	7626	6521	5490	9352	7859	8013	6370	6359	5837	8561	7988	7189	7058	9162
1328	487.237	8435	9531	9504	6488	7953	6975	7521	7702	9064	9305	8871	5636	9523	8924	8783	7843	10701	7974	6818	6026	7932	8111	8247	5916		7440	7967	6367	6776	8338	5887	8828	6652	9665	7626	6521	5490	9352	7859	8013	6370	6359	5837	8561	7988	7189	7058	9162
1329	488.205	4097	5357	5586	4792	5450	5326	7163	9039	13646	12460	5682	5188	10454	9727	6967	7902	13825	11332	5389	4125	7363	6479	8130	6821		5030	4324	2791	3162	10393	8904	5706	5321	6588	6044	4731	5907	13521	9799	7166	6941	5856	4672	6636	5883	5232	4996	7281
1330	489.138	17977	16733	12781	11002	16212	15947	14220	13610	15044	12737	13431	11888	9307	9474	12442	9743	9657	10719	9005	10446	10880	11430	10308	10848		12921	9623	11497	8734	12602	13860	14531	13534	16371	13598	9351	8592	8358	7423	6893	6161	7799	6389	8420	8248	9693	9160	16948
1331	489.163	6249	5894	6032	5942	7599	6441	6172	5688	7428	7537	5577	5876	8035	7790	6049	6513	7348	8715	6057	4897	6232	7162	7197	6340		6047	6493	4641	5098	5782	5066	6675	6920	7779	8513	5739	4893	8313	7284	5854	4655	5321	5413	7963	7457	5570	5864	8767
1332	489.175	6249	5894	6032	5942	7599	6441	6172	5688	7428	7537	5577	5876	8035	7790	6049	6513	7348	8715	6057	4897	6232	7162	7197	6340		6047	6493	4641	5098	5782	5066	6675	6920	7779	8513	5739	4893	8313	7284	5854	4655	5321	5413	7963	7457	5570	5864	8767
1333	490.283	10612	8205	8598	9630	10441	8391	9229	8406	12750	12360	7816	9624	12841	10163	9565	9127	14192	11153	5563	6808	9362	10860	7663	9615		7105	5964	5579	4830	6922	6137	10905	9440	11339	11280	4854	5385	11754	9473	7653	9111	8579	7357	8410	13364	8147	7315	13462
1334	491.134	14863	13637	13029	12629	15065	15762	15163	13252	22471	17309	13205	10452	18000	18247	11708	13182	16939	15768	12717	8963	14506	13946	13957	13547		12096	12673	8285	7302	10736	9043	13780	11783	16976	15069	7466	7230	16270	13843	10864	11641	8109	9827	15603	14055	11235	9232	20283
1335	491.229	4491	6230	4527	4646	5397	4900	5161	7157	5800	6463	4931	5803	6821	7101	5781	5775	5220	7225	6214	5971	5170	6454	5417	5529		6325	6077	5360	5986	5657	7236	5863	6159	6400	6491	4548	5772	4759	6274	5315	7280	5805	6218	5712	5940	5612	7114	7588
1336	491.247	4491	6230	4527	4646	5397	4900	5161	7157	5800	6463	4931	5803	6821	7101	5781	5775	5220	7225	6214	5971	5170	6454	5417	5529		6325	6077	5360	5986	5657	7236	5863	6159	6400	6491	4548	5772	4759	6274	5315	7280	5805	6218	5712	5940	5612	7114	7588
1337	491.266	4860	5262	4498	4577	5224	5560	6747	5453	7999	7976	4644	3677	8520	7098	5913	6613	5752	7872	3710	3765	5500	5427	7955	5932		4663	4383	2066	4076	5151	3169	7121	5833	8182	5231	3981	3863	7709	8445	5247	5691	3294	3884	6046	6076	4870	5720	8609
1338	491.483	4860	5262	4498	4577	5224	5560	6747	5453	7999	7976	4644	3677	8520	7098	5913	6613	5752	7872	3710	3765	5500	5427	7955	5932		4663	4383	2066	4076	5151	3169	7121	5833	8182	5231	3981	3863	7709	8445	5247	5691	3294	3884	6046	6076	4870	5720	8609
1339	492.242	6165	5982	6260	5622	6119	7191	7614	5835	8974	7582	5296	5143	9146	8963	5843	5766	8078	8809	4122	4587	6405	5645	5381	6105		4919	4978	3643	3413	5430	4513	7973	6488	8278	7312	3810	3347	6643	7244	6143	5467	5809	3722	6586	6332	6194	5645	10338
1340	493.244	5342	5512	8274	7491	7407	6038	5825	5800	9652	8985	5278	4954	8790	7691	5785	5691	9976	8339	5356	4542	8029	8523	8043	8801		5732	4442	4893	4708	5452	6529	8183	6069	7912	7104	5228	5261	8205	8823	7737	7574	5384	6630	9110	7173	7240	6367	11019
1341	493.289	4415	5155	5341	5429	6082	6067	4551	5643	9065	6934	4113	4140	6780	6316	4835	6227	5942	6404	3586	3764	6984	5958	6743	6134		5110	5091	3745	2698	3931	4204	6131	5852	6114	5589	4442	3507	7763	5586	4613	4430	3117	3914	6769	5483	5332	5296	7783
1342	494.284	4415	5155	5341	5429	6082	6067	4551	5643	9065	6934	4113	4140	6780	6316	4835	6227	5942	6404	3586	3764	6984	5958	6743	6134		5110	5091	3745	2698	3931	4204	6131	5852	6114	5589	4442	3507	7763	5586	4613	4430	3117	3914	6769	5483	5332	5296	7783
1343	495.059	10320	8922	10520	10403	12997	11014	11631	12048	14051	14181	8221	7550	15872	12277	8857	10402	15193	12203	6829	8483	13748	10274	10068	10559		9314	8591	5793	6230	7456	8370	11337	10666	11240	11735	6698	5202	13083	10378	9256	10162	7175	7237	12020	11510	7039	11100	17708
1344	495.222	19895	17585	20096	18306	19378	21950	18419	17641	20959	19568	17082	13723	22172	22387	19559	16953	23797	20011	18169	15867	23397	21510	20024	19464		18187	18161	16137	17738	17976	17256	18845	15059	20789	17674	15863	13556	22853	19402	19860	19133	17774	15555	21739	21293	23372	21142	24026
1345	496.245	19895	17585	20096	18306	19378	21950	18419	17641	20959	19568	17082	13723	22172	22387	19559	16953	23797	20011	18169	15867	23397	21510	20024	19464		18187	18161	16137	17738	17976	17256	18845	15059	20789	17674	15863	13556	22853	19402	19860	19133	17774	15555	21739	21293	23372	21142	24026
1346	497.145	2993	3198	4026	4308	4381	4469	3975	4224	6406	4306	2743	3745	4400	4134	2963	3368	4578	4369	3155	3253	3925	3076	4418	2955		4262	3635	2275	2557	3116	2571	4420	4262	3620	3618	2494	2189	3563	4102	3591	3771	2579	1990	4645	4228	2686	2748	5033
1347	498.261	2993	3198	4026	4308	4381	4469	3975	4224	6406	4306	2743	3745	4400	4134	2963	3368	4578	4369	3155	3253	3925	3076	4418	2955		4262	3635	2275	2557	3116	2571	4420	4262	3620	3618	2494	2189	3563	4102	3591	3771	2579	1990	4645	4228	2686	2748	5033
1348	498.289	14494	13399	15760	15018	14639	12356	12621	9409	17325	16690	8813	9505	9821	9749	10503	8433	12486	9741	7635	7273	9553	10925	10793	11736		10572	12037	9702	9422	11244	7165	14414	11277	16221	14102	7006	3270	7215	8376	7113	4637	3575	4320	10544	10590	5450	5395	19277
1349	499.126	5629	4743	4802	4800	6753	6535	6006	6900	6036	5241	5722	5209	4140	4553	5956	5437	5652	4871	5102	4430	6093	5956	5510	7151		3713	4790	4592	4332	4944	5058	6270	6346	5467	5223	3514	5897	6290	6137	5623	5475	6490	5867	6553	5678	6024	6130	6708
1350	499.306	5629	4743	4802	4800	6753	6535	6006	6900	6036	5241	5722	5209	4140	4553	5956	5437	5652	4871	5102	4430	6093	5956	5510	7151		3713	4790	4592	4332	4944	5058	6270	6346	5467	5223	3514	5897	6290	6137	5623	5475	6490	5867	6553	5678	6024	6130	6708
1351	501.147	4663	3912	4032	4420	4354	4689	4321	4110	5590	4979	3948	2645	4859	4837	4750	4221	5228	4956	3145	2801	4144	3481	4140	5052		3141	3774	2656	2658	4400	3139	4469	4233	4525	3851	2635	2065	4964	4484	3958	3171	2370	2299	4961	3487	4016	4018	5126
1352	501.322	4663	3912	4032	4420	4354	4689	4321	4110	5590	4979	3948	2645	4859	4837	4750	4221	5228	4956	3145	2801	4144	3481	4140	5052		3141	3774	2656	2658	4400	3139	4469	4233	4525	3851	2635	2065	4964	4484	3958	3171	2370	2299	4961	3487	4016	4018	5126
1353	503.162	4663	3912	4032	4420	4354	4689	4321	4110	5590	4979	3948	2645	4859	4837	4750	4221	5228	4956	3145	2801	4144	3481	4140	5052		3141	3774	2656	2658	4400	3139	4469	4233	4525	3851	2635	2065	4964	4484	3958	3171	2370	2299	4961	3487	4016	4018	5126
1354	503.25	8430	7242	7661	8506	9695	8985	10564	10346	11365	12049	8000	7539	14261	11679	7397	8539	11862	11572	7477	7219	9949	9276	9735	9532		6680	5190	6594	5377	8199	7054	9914	9895	11204	11303	8433	6709	9963	10317	7855	7291	7249	6333	10167	10291	7270	8046	13877
1355	504.218	52842	50948	68150	57294	61187	55550	77507	71604	92696	87053	52734	45089	212504	163879	24242	26989	172507	147300	19446	16582	159957	140990	89165	91015		69441	65713	34709	30881	56282	51140	63905	61411	84568	78163	35231	34841	75120	65021	23647	23806	31896	28787	56481	51207	36204	27563	207556
1356	505.099	14803	14403	15822	14246	16261	15741	18782	17990	22064	19797	12278	10325	37364	29332	8324	10611	34248	28682	9157	8600	26393	27270	19892	20911		15054	15174	9839	8369	13374	13084	15904	14588	20762	20475	10488	8320	20162	18319	9491	9532	9771	8298	14424	13593	12475	10574	39443
1357	505.176	14803	14403	15822	14246	16261	15741	18782	17990	22064	19797	12278	10325	37364	29332	8324	10611	34248	28682	9157	8600	26393	27270	19892	20911		15054	15174	9839	8369	13374	13084	15904	14588	20762	20475	10488	8320	20162	18319	9491	9532	9771	8298	14424	13593	12475	10574	39443
1358	505.265	14897	10179	13856	11233	12542	12500	13660	11690	18738	16845	11886	10601	16945	18022	11985	12484	19306	14036	9621	11560	14943	12339	15291	12364		12355	12517	10192	8551	12271	11349	13514	12027	15041	13308	9428	8689	14198	15784	13971	11026	11141	9309	17476	13756	15938	12794	18284
1359	506.26	36611	34925	44189	41920	38593	32103	31051	29605	38700	36273	26169	25886	43586	39330	37294	33254	40032	38197	24214	20713	29747	27652	38294	35949		27711	26439	16917	16282	32431	24568	30045	28277	36369	31015	15306	13883	28821	28222	26281	29628	21347	20658	49249	43857	26870	25141	58953
1360	507.222	36611	34925	44189	41920	38593	32103	31051	29605	38700	36273	26169	25886	43586	39330	37294	33254	40032	38197	24214	20713	29747	27652	38294	35949		27711	26439	16917	16282	32431	24568	30045	28277	36369	31015	15306	13883	28821	28222	26281	29628	21347	20658	49249	43857	26870	25141	58953
1361	507.367	17220	16174	16394	17843	18247	18530	22583	18642	28002	22046	13702	11990	50282	38221	12036	8882	41897	34132	6444	6413	35317	36041	25412	21235		18228	18007	9360	9160	15257	13654	18747	15942	24546	24598	11233	9235	22493	18652	12461	9851	9627	9742	19011	17932	12218	12645	55014
1362	507.478	17220	16174	16394	17843	18247	18530	22583	18642	28002	22046	13702	11990	50282	38221	12036	8882	41897	34132	6444	6413	35317	36041	25412	21235		18228	18007	9360	9160	15257	13654	18747	15942	24546	24598	11233	9235	22493	18652	12461	9851	9627	9742	19011	17932	12218	12645	55014
1363	508.341	4942	6017	5579	4646	5579	5606	4580	4515	7597	7212	5421	5214	9489	7864	5435	4765	6581	8502	5309	3865	5988	5744	5832	5065		4723	6457	3374	2920	3362	4718	4934	4771	4827	4458	2799	2339	8048	5924	5722	5944	4711	4075	11020	8430	4829	5366	10015
1364	508.475	5661	5885	6448	5520	6020	6303	6439	7971	6649	7334	5082	4029	9250	7599	5616	5130	8528	7598	4307	5162	5915	6568	6292	5765		4718	5569	4015	3902	4105	4972	5542	5961	6894	6910	4778	3588	7078	6462	6150	4898	4607	4503	8294	6806	5989	4866	12102
1365	509.039	5661	5885	6448	5520	6020	6303	6439	7971	6649	7334	5082	4029	9250	7599	5616	5130	8528	7598	4307	5162	5915	6568	6292	5765		4718	5569	4015	3902	4105	4972	5542	5961	6894	6910	4778	3588	7078	6462	6150	4898	4607	4503	8294	6806	5989	4866	12102
1366	509.219	7084	8355	10048	9410	7325	9434	10150	8146	11508	12772	7149	6877	13404	11624	7536	7990	11762	12841	6034	5714	11094	9672	8972	8725		8257	6497	4996	5678	7024	6791	7996	9424	9703	9921	5233	4721	12046	8361	9641	7294	5430	5473	8692	11391	8196	6372	12644
1367	509.328	7084	8355	10048	9410	7325	9434	10150	8146	11508	12772	7149	6877	13404	11624	7536	7990	11762	12841	6034	5714	11094	9672	8972	8725		8257	6497	4996	5678	7024	6791	7996	9424	9703	9921	5233	4721	12046	8361	9641	7294	5430	5473	8692	11391	8196	6372	12644
1368	509.457	7084	8355	10048	9410	7325	9434	10150	8146	11508	12772	7149	6877	13404	11624	7536	7990	11762	12841	6034	5714	11094	9672	8972	8725		8257	6497	4996	5678	7024	6791	7996	9424	9703	9921	5233	4721	12046	8361	9641	7294	5430	5473	8692	11391	8196	6372	12644
1369	510.224	43215	40935	50778	43991	40853	44257	49288	43890	46267	46442	29435	26478	26301	25975	20105	17303	29589	27912	11606	12554	24725	22145	22607	19302		32405	31321	18909	17784	24269	21981	24023	23610	43036	37562	21372	17976	32705	27091	27138	23544	13030	12295	33425	29707	22288	20261	41470
1370	510.253	43215	40935	50778	43991	40853	44257	49288	43890	46267	46442	29435	26478	26301	25975	20105	17303	29589	27912	11606	12554	24725	22145	22607	19302		32405	31321	18909	17784	24269	21981	24023	23610	43036	37562	21372	17976	32705	27091	27138	23544	13030	12295	33425	29707	22288	20261	41470
1371	510.285	43215	40935	50778	43991	40853	44257	49288	43890	46267	46442	29435	26478	26301	25975	20105	17303	29589	27912	11606	12554	24725	22145	22607	19302		32405	31321	18909	17784	24269	21981	24023	23610	43036	37562	21372	17976	32705	27091	27138	23544	13030	12295	33425	29707	22288	20261	41470
1372	510.489	39042	35310	37025	33902	28240	24414	22579	20425	22596	22989	22253	20797	17227	13663	16569	14790	16355	16728	11662	10044	21771	16841	22239	19569		25870	26612	14035	14250	17166	13849	16219	16331	26368	22032	6937	6396	22162	20660	20938	21223	8396	8486	54347	47569	10355	10189	64038
1373	511.055	14147	11601	15897	13105	14873	14081	16030	15335	16933	15802	10272	9331	14909	12433	7929	7413	13300	13303	6972	6225	10467	9669	10907	9151		9876	9417	7222	5381	9328	10067	10725	10131	18449	14892	5927	5901	14079	12584	9814	10312	7025	5392	14765	14642	9572	10470	18550
1374	511.161	14147	11601	15897	13105	14873	14081	16030	15335	16933	15802	10272	9331	14909	12433	7929	7413	13300	13303	6972	6225	10467	9669	10907	9151		9876	9417	7222	5381	9328	10067	10725	10131	18449	14892	5927	5901	14079	12584	9814	10312	7025	5392	14765	14642	9572	10470	18550
1375	511.303	14147	11601	15897	13105	14873	14081	16030	15335	16933	15802	10272	9331	14909	12433	7929	7413	13300	13303	6972	6225	10467	9669	10907	9151		9876	9417	7222	5381	9328	10067	10725	10131	18449	14892	5927	5901	14079	12584	9814	10312	7025	5392	14765	14642	9572	10470	18550
1376	511.342	14147	11601	15897	13105	14873	14081	16030	15335	16933	15802	10272	9331	14909	12433	7929	7413	13300	13303	6972	6225	10467	9669	10907	9151		9876	9417	7222	5381	9328	10067	10725	10131	18449	14892	5927	5901	14079	12584	9814	10312	7025	5392	14765	14642	9572	10470	18550
1377	512.269	3790	3981	4364	6129	59293	62499	10729	9929	70646	63301	19019	19661	37080	44805	4086	5353	14623	13738	6020	4271	53471	62816	10111	13807		25589	20313	3129	3153	25837	24875	9964	8923	9109	8494	19948	20787	16067	17058	9756	5889	4273	3890	3668	4078	43874	60504	7122
1378	514.158	9349	8363	12364	8827	9824	9393	12994	10754	13921	13202	7776	6699	17780	15664	10611	9850	14121	12964	6892	6229	9964	12751	12473	12282		9095	7505	5943	4406	8200	7328	8204	9698	11616	11666	5526	4980	14843	12223	8817	8177	5567	5898	14304	12578	9765	9568	14168
1379	514.213	19592	19004	20724	21498	16500	18279	23128	20036	29602	29548	15848	14653	36286	31007	22334	25162	38816	37153	17017	18601	25771	21675	29808	25411		18937	16915	11451	8241	15320	12923	16351	16833	23753	18040	9313	9884	31678	25198	20713	21065	11572	11145	29349	25689	16294	17498	36307
1380	514.284	3912	5341	3788	4446	6461	4776	4333	4898	6083	6010	3303	3722	5814	5607	3749	4717	7101	6329	3607	3102	4318	4930	3798	4777		4176	4450	2124	3332	4625	3359	5465	5509	5805	6001	2796	3334	4688	5173	4160	3829	3647	3425	4737	5416	3910	3707	5546
1381	515.249	3912	5341	3788	4446	6461	4776	4333	4898	6083	6010	3303	3722	5814	5607	3749	4717	7101	6329	3607	3102	4318	4930	3798	4777		4176	4450	2124	3332	4625	3359	5465	5509	5805	6001	2796	3334	4688	5173	4160	3829	3647	3425	4737	5416	3910	3707	5546
1382	517.14	7704	8813	9544	8723	10032	10422	11641	9742	11488	10716	8509	7233	10446	9054	7469	8057	10397	9528	5514	5187	8982	8255	7491	8742		7338	6766	4031	3918	7466	7586	11941	9894	11550	10242	4735	3733	9335	9037	5840	6038	4240	4165	9863	9389	7976	6984	16185
1383	517.156	7704	8813	9544	8723	10032	10422	11641	9742	11488	10716	8509	7233	10446	9054	7469	8057	10397	9528	5514	5187	8982	8255	7491	8742		7338	6766	4031	3918	7466	7586	11941	9894	11550	10242	4735	3733	9335	9037	5840	6038	4240	4165	9863	9389	7976	6984	16185
1384	517.177	7270	6332	9032	7750	7206	7460	8289	7527	10979	10042	6120	5851	9069	8879	7080	7773	10713	9287	5121	4471	7874	6629	6977	8279		6268	4811	3799	4519	5073	5336	7415	7168	8783	9396	3800	4467	8683	7424	7295	5595	4698	5599	9466	5820	8107	6048	12958
1385	517.228	7270	6332	9032	7750	7206	7460	8289	7527	10979	10042	6120	5851	9069	8879	7080	7773	10713	9287	5121	4471	7874	6629	6977	8279		6268	4811	3799	4519	5073	5336	7415	7168	8783	9396	3800	4467	8683	7424	7295	5595	4698	5599	9466	5820	8107	6048	12958
1386	517.265	9110	9519	10633	9135	9630	10180	12038	12406	13079	13973	8227	8179	12322	10979	10958	10722	13033	13398	6779	5734	10808	9576	10076	9046		8773	7936	4250	5054	8055	7188	10441	8891	12745	11571	6806	5111	13008	10024	9174	8408	6596	7227	12606	10245	7042	7983	17649
1387	517.281	5209	4630	4819	5938	4775	3991	6251	4358	6285	6058	4634	3057	7671	6984	3701	5125	5036	5423	3604	3882	5751	5169	5251	5647		3676	3397	2902	2551	3440	3032	5614	5799	6048	6107	3394	2424	5453	5218	4633	3962	2691	3038	4895	6146	4867	3619	8811
1388	517.316	2629	2541	2634	2194	3591	3095	2428	2733	3417	3234	2591	2717	3567	2478	2407	2088	2991	2879	1594	2659	2632	3503	2596	2676		2945	2688	1522	1716	2445	2519	2535	2111	2454	2002	1949	2146	3501	2607	2744	2401	2330	2689	2985	2203	2749	3237	3130
1389	517.389	2985	3115	2548	2464	3666	2907	2454	2675	3110	4249	2983	2635	3810	3724	2381	2420	3832	3513	2006	2242	2590	3042	3087	3320		3287	2389	1837	2069	2581	2117	3371	2663	3577	2468	2006	2603	2711	2811	2122	2999	2407	2845	3055	2580	2568	3259	3692
1390	519.251	2985	3115	2548	2464	3666	2907	2454	2675	3110	4249	2983	2635	3810	3724	2381	2420	3832	3513	2006	2242	2590	3042	3087	3320		3287	2389	1837	2069	2581	2117	3371	2663	3577	2468	2006	2603	2711	2811	2122	2999	2407	2845	3055	2580	2568	3259	3692
1391	521.359	10592	10573	13345	12870	22108	17691	10382	10629	18732	17711	15716	17045	11985	12645	9080	8685	21763	19959	7540	7504	11016	10089	7373	8187		21227	23101	9680	6775	11940	13040	12884	11905	7437	7749	4028	5287	8749	7990	5112	4957	3960	5674	7001	6762	6285	6649	18168
1392	521.493	5543	6104	5675	6239	6501	6626	5383	5430	7082	6519	5490	5396	5709	5261	5449	4760	9188	7019	3177	3461	5731	3946	3958	4226		5696	6161	3820	2948	4540	5273	6452	5579	6213	4737	4337	3875	4934	4328	4513	5541	4147	2636	5634	4771	4839	3261	8187
1393	522.26	5524	4757	6325	5564	5707	5609	6380	5197	7417	7090	5863	4733	6929	6055	4896	4870	7323	7671	3840	4123	5172	4062	5477	4535		4261	6054	4050	3849	5211	4418	5450	6117	6140	6083	4240	3255	7075	6047	3804	4830	3984	3861	5525	3683	5305	4563	9800
1394	523.363	5524	4757	6325	5564	5707	5609	6380	5197	7417	7090	5863	4733	6929	6055	4896	4870	7323	7671	3840	4123	5172	4062	5477	4535		4261	6054	4050	3849	5211	4418	5450	6117	6140	6083	4240	3255	7075	6047	3804	4830	3984	3861	5525	3683	5305	4563	9800
1395	523.436	5524	4757	6325	5564	5707	5609	6380	5197	7417	7090	5863	4733	6929	6055	4896	4870	7323	7671	3840	4123	5172	4062	5477	4535		4261	6054	4050	3849	5211	4418	5450	6117	6140	6083	4240	3255	7075	6047	3804	4830	3984	3861	5525	3683	5305	4563	9800
1396	525.322	10035	8868	8580	9184	10738	10179	11582	9609	13071	13077	9204	7154	12645	12023	9917	9380	12102	11375	7925	5808	10362	8921	10841	11491		7370	8242	6914	4078	8254	8749	11034	11304	14124	11735	5752	5209	12505	10469	10426	9188	8529	6226	11002	11640	8598	8709	17258
1397	526.222	3556	4123	4802	4596	5772	7029	4068	4596	6076	5105	4299	4839	4484	5329	3796	3742	5242	6126	2863	2107	3824	3597	4133	2897		5645	5392	3056	2413	4282	3107	4099	3438	5065	4030	2300	2400	3189	3898	2985	2237	1897	2163	3276	3011	3167	2794	6396
1398	527.159	3556	4123	4802	4596	5772	7029	4068	4596	6076	5105	4299	4839	4484	5329	3796	3742	5242	6126	2863	2107	3824	3597	4133	2897		5645	5392	3056	2413	4282	3107	4099	3438	5065	4030	2300	2400	3189	3898	2985	2237	1897	2163	3276	3011	3167	2794	6396
1399	527.212	3556	4123	4802	4596	5772	7029	4068	4596	6076	5105	4299	4839	4484	5329	3796	3742	5242	6126	2863	2107	3824	3597	4133	2897		5645	5392	3056	2413	4282	3107	4099	3438	5065	4030	2300	2400	3189	3898	2985	2237	1897	2163	3276	3011	3167	2794	6396
1400	527.3	4797	4120	4835	4736	5041	5262	5084	5551	7870	7528	3819	4788	6125	6113	4713	4512	7429	6489	3068	3556	5123	4466	4849	5129		5153	3821	3091	2273	3902	4257	5885	5323	5756	6176	3389	2285	4915	4217	4970	5520	3447	2976	6034	5172	4598	4300	8029
1401	528.233	6703	5400	7138	5200	8407	6057	8155	8921	12102	8740	5455	4434	7666	7648	6316	4959	9175	9126	5105	3989	9171	8569	6916	5659		6764	6138	3891	3035	6045	4634	7890	6563	8883	9328	4037	3783	8049	6763	6443	5299	4007	3552	6691	7181	6473	6208	10397
1402	528.266	6703	5400	7138	5200	8407	6057	8155	8921	12102	8740	5455	4434	7666	7648	6316	4959	9175	9126	5105	3989	9171	8569	6916	5659		6764	6138	3891	3035	6045	4634	7890	6563	8883	9328	4037	3783	8049	6763	6443	5299	4007	3552	6691	7181	6473	6208	10397
1403	528.308	7934	7425	8217	7504	7635	7766	8252	7421	11717	12814	6527	5447	9672	8478	7030	6078	11946	11621	5023	4436	7103	6813	7912	6038		5070	5457	4616	3811	3882	5533	8237	8541	10291	10259	5538	3958	8717	9220	7621	5469	3866	4883	9143	6187	6198	5653	10882
1404	529.462	7934	7425	8217	7504	7635	7766	8252	7421	11717	12814	6527	5447	9672	8478	7030	6078	11946	11621	5023	4436	7103	6813	7912	6038		5070	5457	4616	3811	3882	5533	8237	8541	10291	10259	5538	3958	8717	9220	7621	5469	3866	4883	9143	6187	6198	5653	10882
1405	531.187	21505	18040	23323	22569	22158	23967	24287	22964	26875	27283	20490	18696	27350	23010	18046	17856	24762	25216	14826	14711	22333	21453	19242	17161		19961	21483	16862	15595	21462	21618	19809	17979	26133	24285	17384	15548	24525	22252	15047	16377	14709	15677	21620	21418	16386	15844	27617
1406	531.297	21505	18040	23323	22569	22158	23967	24287	22964	26875	27283	20490	18696	27350	23010	18046	17856	24762	25216	14826	14711	22333	21453	19242	17161		19961	21483	16862	15595	21462	21618	19809	17979	26133	24285	17384	15548	24525	22252	15047	16377	14709	15677	21620	21418	16386	15844	27617
1407	533.276	4911	4041	3868	3479	3705	4010	4207	3798	4819	5193	3008	2774	6183	4766	3238	3818	5069	6066	2971	2841	3902	4556	4744	3897		3538	3737	3198	3703	3695	3595	3960	4659	5076	5023	3070	2678	4795	3805	2473	3952	2869	3374	4981	3899	3721	3612	6407
1408	534.488	4911	4041	3868	3479	3705	4010	4207	3798	4819	5193	3008	2774	6183	4766	3238	3818	5069	6066	2971	2841	3902	4556	4744	3897		3538	3737	3198	3703	3695	3595	3960	4659	5076	5023	3070	2678	4795	3805	2473	3952	2869	3374	4981	3899	3721	3612	6407
1409	535.109	4911	4041	3868	3479	3705	4010	4207	3798	4819	5193	3008	2774	6183	4766	3238	3818	5069	6066	2971	2841	3902	4556	4744	3897		3538	3737	3198	3703	3695	3595	3960	4659	5076	5023	3070	2678	4795	3805	2473	3952	2869	3374	4981	3899	3721	3612	6407
1410	535.183	4911	4041	3868	3479	3705	4010	4207	3798	4819	5193	3008	2774	6183	4766	3238	3818	5069	6066	2971	2841	3902	4556	4744	3897		3538	3737	3198	3703	3695	3595	3960	4659	5076	5023	3070	2678	4795	3805	2473	3952	2869	3374	4981	3899	3721	3612	6407
1411	535.34	5333	4419	4580	5489	3711	5201	6096	4773	5854	6768	3623	4085	7040	4605	5467	3956	8204	6780	3724	3188	5131	5431	5319	4922		4287	3804	2914	2774	4075	4411	5520	4935	8588	6613	3319	4351	5995	5601	4213	4676	3104	3258	5830	4959	5101	5352	8021
1412	535.375	15443	13622	16173	13184	15196	14847	15476	16487	21471	21552	12552	10917	16656	12663	10225	11212	16001	14348	7333	8216	14105	13983	13071	12412		12824	10739	7280	6315	10809	10948	13651	14402	16915	15614	7153	5879	17219	10631	9692	10513	6890	6475	13971	13505	13208	10903	23483
1413	535.472	15443	13622	16173	13184	15196	14847	15476	16487	21471	21552	12552	10917	16656	12663	10225	11212	16001	14348	7333	8216	14105	13983	13071	12412		12824	10739	7280	6315	10809	10948	13651	14402	16915	15614	7153	5879	17219	10631	9692	10513	6890	6475	13971	13505	13208	10903	23483
1414	536.504	6767	5903	7746	7432	6864	6890	7283	6483	9868	10236	7136	6475	10097	8187	6960	6832	11093	10228	5404	6596	6513	7677	6398	8354		7611	6383	4604	5099	5779	6963	6587	6769	9715	8665	5666	6183	8451	7958	6471	5543	3332	5113	8456	7732	5964	6722	12954
1415	537.125	6767	5903	7746	7432	6864	6890	7283	6483	9868	10236	7136	6475	10097	8187	6960	6832	11093	10228	5404	6596	6513	7677	6398	8354		7611	6383	4604	5099	5779	6963	6587	6769	9715	8665	5666	6183	8451	7958	6471	5543	3332	5113	8456	7732	5964	6722	12954
1416	537.162	6767	5903	7746	7432	6864	6890	7283	6483	9868	10236	7136	6475	10097	8187	6960	6832	11093	10228	5404	6596	6513	7677	6398	8354		7611	6383	4604	5099	5779	6963	6587	6769	9715	8665	5666	6183	8451	7958	6471	5543	3332	5113	8456	7732	5964	6722	12954
1417	537.198	21891	20843	24647	17374	21670	21738	23737	22015	29789	31136	16354	11987	31944	29278	23792	18951	338370	306201	15081	15854	27140	24800	28835	26024		20866	16713	12096	11342	17597	16990	20196	17533	28679	25128	12935	13961	29020	25885	21698	20457	16252	16818	26494	25468	23304	18396	34555
1418	537.487	21109	20843	22032	17067	21079	21738	23737	21628	29789	30629	16239	14982	31944	29278	23678	18951	219089	198205	15081	15820	27140	24800	28568	24279		20560	17040	11499	11155	17597	15433	20196	16297	28657	25650	13107	13961	27624	25885	21698	20050	16252	16818	25590	25469	22797	18396	34582
1419	539.106	16260	13016	17475	11412	15277	12790	15497	14518	20196	20057	11388	8214	18973	17413	16506	12161	75257	69794	11154	11466	16221	15674	16436	15720		11642	12853	10046	7851	11221	10767	15033	13195	16945	16385	9462	9547	18616	16237	13444	12491	10225	9897	15748	14405	14159	11859	21251
1420	539.214	4965	4407	4500	5336	6292	4692	4360	4926	4280	4877	4097	3883	4402	4711	5232	6114	4815	5860	3896	3723	4377	4741	5118	5206		5430	3434	3940	3646	3614	4634	5442	4147	5712	4360	2989	4035	5030	5918	3641	4939	3660	4676	5322	5123	4770	4233	6930
1421	539.251	11029	10802	11556	11873	11384	11847	11672	12858	15051	12647	8632	9692	14651	10775	9341	8893	13119	12555	7189	7015	10427	10154	10486	9752		9804	10376	5899	6146	9149	6982	9018	9626	13626	12241	5759	5412	11197	11350	9207	7404	4581	5609	12540	11092	8323	7032	16214
1422	539.431	11029	10802	11556	11873	11384	11847	11672	12858	15051	12647	8632	9692	14651	10775	9341	8893	13119	12555	7189	7015	10427	10154	10486	9752		9804	10376	5899	6146	9149	6982	9018	9626	13626	12241	5759	5412	11197	11350	9207	7404	4581	5609	12540	11092	8323	7032	16214
1423	540.054	7682	6913	7777	9059	8229	9490	8500	7847	12091	10722	6920	5374	10311	10893	7535	8304	10924	12301	5600	4536	8849	9100	8437	8113		6378	7127	5555	5046	6221	6578	8163	8017	10714	8039	4680	3613	11335	10790	8732	8609	5610	5501	10320	8911	8599	7653	12118
1424	540.297	11048	9053	12040	10090	8347	10075	11534	10327	15681	12547	9447	8040	12770	11791	10682	9473	14109	12648	7250	6393	9354	9342	11063	10719		10489	8078	6779	5877	10486	9218	9847	9202	14336	12120	7030	5779	12331	11309	10486	8581	7686	7137	13425	12256	9618	8035	15258
1425	541.242	11048	9053	12040	10090	8347	10075	11534	10327	15681	12547	9447	8040	12770	11791	10682	9473	14109	12648	7250	6393	9354	9342	11063	10719		10489	8078	6779	5877	10486	9218	9847	9202	14336	12120	7030	5779	12331	11309	10486	8581	7686	7137	13425	12256	9618	8035	15258
1426	541.266	25125	24860	29548	25659	25933	26358	26489	26961	35563	30437	21630	20733	35873	31046	28046	24995	35430	36345	21012	19147	28488	25558	30880	30957		21754	19334	15173	15855	23512	18368	21625	22038	32155	29974	16174	15227	32832	26782	26336	26065	19655	17979	36081	28161	24664	21354	48902
1427	543.262	10473	8770	10336	11205	9268	10288	8004	8272	10660	11793	7749	6958	8662	7972	7463	7043	9309	9056	5230	5447	7277	7357	7939	7287		7644	7300	4953	4437	7616	7104	7122	8209	8348	8508	4836	3924	9497	6758	6711	6117	5274	4244	8875	8136	7435	4974	11785
1428	544.171	10473	8770	10336	11205	9268	10288	8004	8272	10660	11793	7749	6958	8662	7972	7463	7043	9309	9056	5230	5447	7277	7357	7939	7287		7644	7300	4953	4437	7616	7104	7122	8209	8348	8508	4836	3924	9497	6758	6711	6117	5274	4244	8875	8136	7435	4974	11785
1429	545.132	7098	7232	10172	11134	7640	6725	6562	5544	8488	5949	5605	4346	5953	5189	4508	4702	4758	5005	4098	3614	3860	4204	4235	4326		3774	4202	3569	4116	5456	5668	5887	5406	5870	5483	4951	3943	4237	3365	3827	2995	2871	3025	4368	4705	3808	2807	5999
1430	545.172	4387	4076	5907	5493	4816	5571	6498	7398	8945	7976	3894	3847	5684	7353	5495	5631	8090	6431	2368	3465	4876	5048	5462	4266		3949	3898	2792	3670	4248	4127	5492	5313	7045	7152	2299	3207	6709	6352	5213	4330	3158	3207	4952	4187	4659	3597	9027
1431	545.276	4387	4076	5907	5493	4816	5571	6498	7398	8945	7976	3894	3847	5684	7353	5495	5631	8090	6431	2368	3465	4876	5048	5462	4266		3949	3898	2792	3670	4248	4127	5492	5313	7045	7152	2299	3207	6709	6352	5213	4330	3158	3207	4952	4187	4659	3597	9027
1432	545.312	6624	5461	6771	5798	7486	5797	7131	6472	8096	10295	5337	4578	8429	7406	7508	6136	11160	9021	3740	4057	8057	7576	7397	5616		5169	4555	2565	3171	5129	5620	7218	6837	8473	6746	3261	4895	8503	6861	5707	6129	4288	4832	8099	7874	5847	6346	11204
1433	545.384	4956	4234	5275	5077	4630	4816	5135	5558	5683	6016	3729	3716	5171	5067	3964	3705	6086	6277	3402	2970	5103	5019	4556	5436		4417	3305	2641	2632	4008	3582	4459	4596	5432	4366	3621	2446	6110	5221	5308	4626	3294	3598	6523	5855	5466	4880	9373
1434	547.146	4956	4234	5275	5077	4630	4816	5135	5558	5683	6016	3729	3716	5171	5067	3964	3705	6086	6277	3402	2970	5103	5019	4556	5436		4417	3305	2641	2632	4008	3582	4459	4596	5432	4366	3621	2446	6110	5221	5308	4626	3294	3598	6523	5855	5466	4880	9373
1435	549.295	4567	4200	3738	3967	5201	4674	4632	4348	5442	5745	4514	3414	6163	5564	4294	3639	5139	5869	4271	3454	5629	4484	3906	5261		3996	4333	2740	3004	3419	3184	4515	4412	6260	5534	3889	2678	5804	4480	3987	4347	3387	3808	5000	5774	3990	4140	6450
1436	551.263	20492	21418	23255	24500	22782	22093	23995	21947	30077	27701	15931	15326	36959	32506	13070	14601	34122	31488	9754	9124	27899	24627	26001	22467		18312	19581	11399	10003	17488	16624	14021	15853	22928	22841	12007	10187	21863	21374	13581	14322	12280	10593	20937	20275	18125	16080	39300
1437	551.373	11378	10838	15511	12770	11801	12243	13235	11551	18663	14637	9165	8044	18718	13896	10395	8780	17829	15444	7226	5561	15403	11816	12463	11162		9493	10346	6445	5477	8719	8742	11080	9006	12551	12740	5969	4989	14700	15087	10452	8496	7092	5193	13015	12125	10021	10135	21091
1438	551.468	11378	10838	15511	12770	11801	12243	13235	11551	18663	14637	9165	8044	18718	13896	10395	8780	17829	15444	7226	5561	15403	11816	12463	11162		9493	10346	6445	5477	8719	8742	11080	9006	12551	12740	5969	4989	14700	15087	10452	8496	7092	5193	13015	12125	10021	10135	21091
1439	553.194	10544	10433	13120	9391	13169	14193	15504	12961	18482	17906	11302	8991	16094	14565	9606	9551	15990	13823	8195	5978	13429	10503	9507	10470		10108	10197	6086	4405	9560	9710	11469	12575	15194	12896	7587	5417	13332	13810	11309	9056	5704	7327	12913	10815	9837	9539	19727
1440	553.222	10544	10433	13120	9391	13169	14193	15504	12961	18482	17906	11302	8991	16094	14565	9606	9551	15990	13823	8195	5978	13429	10503	9507	10470		10108	10197	6086	4405	9560	9710	11469	12575	15194	12896	7587	5417	13332	13810	11309	9056	5704	7327	12913	10815	9837	9539	19727
1441	553.336	10544	10433	13120	9391	13169	14193	15504	12961	18482	17906	11302	8991	16094	14565	9606	9551	15990	13823	8195	5978	13429	10503	9507	10470		10108	10197	6086	4405	9560	9710	11469	12575	15194	12896	7587	5417	13332	13810	11309	9056	5704	7327	12913	10815	9837	9539	19727
1442	553.5	10544	10433	13120	9391	13169	14193	15504	12961	18482	17906	11302	8991	16094	14565	9606	9551	15990	13823	8195	5978	13429	10503	9507	10470		10108	10197	6086	4405	9560	9710	11469	12575	15194	12896	7587	5417	13332	13810	11309	9056	5704	7327	12913	10815	9837	9539	19727
1443	554.515	10539	7749	12696	11405	11173	9650	13431	11874	16436	15577	9005	8337	14387	13735	10443	9606	15345	14911	9229	8027	12442	10752	11808	11427		8754	10264	6696	4974	8360	7731	10499	8444	16382	12565	6147	6188	13221	13338	9484	8233	5938	5002	13513	11597	10242	9450	17467
1444	555.238	13170	11539	11669	7827	11995	12362	10676	10657	13238	14466	7923	7902	11504	10775	10295	9521	11030	11029	7355	7382	8895	7292	8388	11621		9846	8688	6137	4832	7409	7788	66933	72309	11182	12518	5480	6045	10495	11138	8300	6596	6053	5147	11766	10835	9473	7471	13568
1445	557.492	13170	11539	11669	7827	11995	12362	10676	10657	13238	14466	7923	7902	11504	10775	10295	9521	11030	11029	7355	7382	8895	7292	8388	11621		9846	8688	6137	4832	7409	7788	66933	72309	11182	12518	5480	6045	10495	11138	8300	6596	6053	5147	11766	10835	9473	7471	13568
1446	558.308	13063	12226	6432	4675	12940	11440	7160	6573	12259	10916	11558	9521	9306	10151	15624	16385	10388	8495	5285	5857	5534	4932	7580	6565		3309	2959	2950	2945	3469	4703	14712	14208	11605	8353	2542	2859	5571	4547	6364	5957	3338	2798	4237	5592	3551	4025	6882
1447	559.235	10087	9568	10820	9087	10044	9190	10547	8178	13032	11007	6776	6904	11975	9340	6719	6551	12533	11035	3747	4037	9048	9207	9129	7662		8354	6039	4945	4273	5032	5657	8183	7439	9970	9732	3621	5085	9242	7918	7597	6302	4955	4865	8913	9727	7178	7384	15194
1448	562.52	7329	7308	8219	6549	7169	5807	11057	8079	11193	12304	5537	5574	10697	8603	7651	8050	10502	11934	3695	4676	10185	7417	7699	5897		5834	5236	4667	4813	6779	6109	9173	8060	8311	6936	3837	4301	10661	8428	7712	6859	4917	4478	9612	8406	7257	7690	12471
1449	563.141	7329	7308	8219	6549	7169	5807	11057	8079	11193	12304	5537	5574	10697	8603	7651	8050	10502	11934	3695	4676	10185	7417	7699	5897		5834	5236	4667	4813	6779	6109	9173	8060	8311	6936	3837	4301	10661	8428	7712	6859	4917	4478	9612	8406	7257	7690	12471
1450	563.373	4631	4274	4783	5586	5457	6404	5112	5152	7049	6393	6041	5018	8121	5973	7199	5979	6546	7593	6292	5700	6511	7045	5805	6172		5931	6078	4706	4247	6774	6156	6780	6482	5673	5889	5453	5131	5937	6867	6156	5267	5486	4529	6825	5674	5917	6950	5705
1451	563.505	7872	7386	8015	7345	8031	8065	8220	8221	10069	9833	8389	6649	9004	10130	9467	10082	10065	9725	7528	7574	10485	10377	9375	8552		7014	6844	6842	6528	8081	7073	8769	8144	10644	8517	6520	6966	10368	8329	8936	6919	6454	6710	8769	9627	7223	8251	11430
1452	564.536	7872	7386	8015	7345	8031	8065	8220	8221	10069	9833	8389	6649	9004	10130	9467	10082	10065	9725	7528	7574	10485	10377	9375	8552		7014	6844	6842	6528	8081	7073	8769	8144	10644	8517	6520	6966	10368	8329	8936	6919	6454	6710	8769	9627	7223	8251	11430
1453	565.52	20455	18444	22578	19866	21222	20296	27484	27008	32673	29564	19839	17268	54648	51120	33128	32009	54343	55327	31868	27145	49564	51640	43286	44089		23142	21317	14861	13328	13927	13967	17226	13936	21540	16810	10055	11500	47564	41397	35990	31874	17963	19104	52093	48082	33066	30147	54328
1454	566.281	6321	4580	7164	6267	88572	85484	23397	20537	99820	92040	33841	29146	55712	57520	8027	7474	29270	26959	12801	12037	78466	88998	22608	22915		41856	30567	4716	4027	52809	47962	16328	17148	23675	22645	45343	38897	31091	31186	17885	16736	9665	10474	7423	8156	54096	67831	12711
1455	567.172	20981	22612	30797	28458	21178	21618	22575	21758	23407	24363	21369	20077	24875	23874	24088	23393	23025	22088	18398	17482	28278	22820	25942	23619		28044	26771	20610	17680	24057	22733	21376	20361	23958	25003	15490	15804	28444	25670	24302	22470	16683	17231	37555	37788	25921	23696	37434
1456	567.367	1018976	1001373	935428	934330	1091637	1103607	898001	873088	959460	984104	1170334	1095318	1226899	1188372	1635951	1646428	1224707	1238757	1628707	1597499	1546099	1403492	1333147	1276548		1403563	1387331	1549398	1425601	1508366	1385021	1471684	1416485	1193647	1171004	1531346	1474908	1297541	1235993	1403818	1331857	1386678	1272258	1106306	1113411	1398059	1287358	950659
1457	567.461	9491	8580	9299	7788	10489	7609	8489	8475	14177	11177	7080	7493	11253	10034	7909	8295	9462	9240	7455	7013	8238	8949	8842	7846		8002	6918	6387	6907	8768	7760	9134	8720	11907	10056	7166	6445	8951	9698	8676	8275	6817	6399	9459	8527	10456	7838	11578
1458	569.185	9491	8580	9299	7788	10489	7609	8489	8475	14177	11177	7080	7493	11253	10034	7909	8295	9462	9240	7455	7013	8238	8949	8842	7846		8002	6918	6387	6907	8768	7760	9134	8720	11907	10056	7166	6445	8951	9698	8676	8275	6817	6399	9459	8527	10456	7838	11578
[truncated: 974 more rows]
[truncated: 1 more columns]

## Sheet: QTOFMS Annotation Guide
Ion_Idx	Ion_MZ	Ion_Active	ionQualTIC	Ion_Avg_Intensity	MZ_Delta	Formula	Ion	Score	Label (bona fide)		HMDB ids	KEGG ids	Other ids
[truncated: 2,453 more rows]

[truncated: 4 more sheets: Cntl Vehicle vs Cipro, STZ Vehicle vs Cipro, Interaction, PAPi Cntl Cipro vs STZ Cipro]
